# Supplementary material for: RNA‐Seq of in planta‐expressed Magnaporthe oryzae genes identifies MoSVP as a highly expressed gene required for pathogenicity at the initial stage of infection
Source: Mol Plant Pathol. 2019 Sep 27;20(12):1682–95. doi: 10.1111/mpp.12869 (PMC6859710; doi:10.1111/mpp.12869)
Supplement: Supplementary file 13 — Table S4 List of transcipt per kilobase million (TPM) values for all detected fungal genes in Magnaporthe oryzae isolate Ina168. [file MPP-20-1682-s013.xlsx]

## Sheet: TPM=RES
	Table S4 List of TPM values for all detected fungal genes in M. oryzae isolate Ina168.
	Row names (data)	Gene	Signal peptide	Cluster	TPM					STEDV
					Conidia	12 hpi	24 hpi	36 hpi	48 hpi	Conidia	12 hpi	24 hpi	36 hpi	48 hpi
	INA168-MGG_00570T0		yes	A	0.185587	5.23837	70.3715	43.8642	41.7526	0.321446	5.54131	6.26067	9.56274	31.1158
	INA168-MGG_02255T0		yes	A	0	1.53785	503.672	463.743	465.249	0	2.66363	40.6699	78.5346	136.677
	INA168-MGG_02582T0		yes	A	0	1.85148	3.22211	2.74619	4.47856	0	3.20685	3.29924	0.759494	1.50498
	INA168-MGG_03844T0		yes	A	0.205935	14.2387	60.5941	45.3782	71.9727	0.209535	3.62961	23.453	9.94713	31.7406
	INA168-MGG_04257T0		yes	A	0.0878694	5.76901	61.253	63.0846	48.9438	0.152194	4.2346	13.4767	10.6102	17.4443		s
	INA168-MGG_05051T0		yes	A	0.201601	11.683	63.2127	48.2944	45.0755	0.174643	5.57474	10.421	10.5383	6.66484
	INA168-MGG_05798T0		yes	A	0.124149	13.9791	73.3741	39.8447	78.088	0.215033	6.51862	52.3869	13.8827	5.63027
	INA168-MGG_05832T0		yes	A	0.0980732	0	37.8776	28.9448	21.175	0.169868	0	7.33136	2.69097	6.38048
	INA168-MGG_06041T0		yes	A	0.0477536	0	4.65449	3.44642	3.58083	0.0827116	0	2.6009	0.297099	0.379434
	INA168-MGG_07584T0		yes	A	0	0	24.8304	30.1736	28.8358	0	0	5.83268	4.37231	10.9976
	INA168-MGG_07676T0		yes	A	0.162526	8.4312	30.2121	18.0289	32.2539	0.281503	0.719861	9.05105	3.30381	0.876882
	INA168-MGG_08350T0		yes	A	0	1.86496	5.82622	5.59344	6.5032	0	3.23021	10.0913	4.25573	0.695083
	INA168-MGG_08501T0		yes	A	0.300783	24.2234	121.427	109.563	92.8476	0.132683	1.51999	9.26007	9.84044	14.2372
	INA168-MGG_09321T0		yes	A	8.35762	49.4316	566.138	495.829	625.356	0.833791	27.4242	43.9525	78.4514	102.941
	INA168-MGG_09640T0		yes	A	1.18867	51.6138	194.388	227.928	181.987	0.803183	9.23281	41.043	10.5678	16.486
	INA168-MGG_10259T0		yes	A	0	56.9769	197.523	172.791	137.652	0	32.792	62.8815	15.6852	17.1749
	INA168-MGG_10337T0		yes	A	0.0827953	1.39056	8.81699	9.92034	8.62795	0.143406	2.40853	3.2043	3.34297	1.69301
	INA168-MGG_10804T0		yes	A	0	0	21.2959	14.5234	12.6305	0	0	5.94228	5.84544	4.98808
	INA168-MGG_11610T0	BAS3	yes	A	4.258	64.2689	1919.35	1369.42	1135.56	2.20006	25.3149	190.437	172.121	501.794
	INA168-MGG_11945T0		yes	A	1.45863	6.8901	44.9891	32.1295	30.5463	0.56953	3.83971	8.03665	1.34882	2.40811
	INA168-MGG_12291T0		yes	A	0.191104	1.61218	10.8364	7.80705	8.4466	0.2153	1.4109	3.79155	2.33836	1.25835
	INA168-MGG_12654T0		yes	A	0.26992	0	195.167	99.5592	101.784	0.467516	0	59.4095	5.36381	27.5672
	INA168-MGG_15267T0		yes	A	4.96204	120.688	1144.75	1064.77	754.204	5.1484	61.7876	1041.27	249.246	118.867
	INA168-MGG_15924T0		yes	A	0	0	333.701	349.986	427.432	0	0	131.177	86.2465	48.6787
	INA168-MGG_16660T0		yes	A	0	0	14.4506	8.50014	7.13658	0	0	3.39157	8.18965	2.37581
	INA168-MGG_17244T0		yes	A	0	0	12.0533	9.31569	12.5709	0	0	6.01162	6.29762	7.2818
	INA168-MGG_00046T0		yes	B	0.341784	3.02365	5.8193	4.7046	3.16828	0.182889	2.50281	4.38607	0.844616	0.927853
	INA168-MGG_03356T0		yes	B	1.10228	1.47427	10.2798	15.3644	8.38981	0.51813	1.3981	7.40425	7.0485	1.51527
	INA168-MGG_03791T0		yes	B	0.198562	0.956981	21.7168	14.2078	2.39908	0.343919	1.65754	16.368	7.59599	0.280592
	INA168-MGG_04263T0		yes	B	0	0	256.005	225.703	111.17	0	0	104.71	30.3892	42.9781
	INA168-MGG_04732T0		yes	B	0.866018	83.5745	657.771	1004.56	488.008	0.675314	22.4796	137.713	219.33	168.353
	INA168-MGG_04900T0		yes	B	2.53592	12.3266	31.7024	41.1304	20.6172	2.03778	1.68817	3.98166	10.1313	1.46798
	INA168-MGG_05429T1		yes	B	0	2.88646	61.1179	41.8857	6.87792	0	3.43525	42.5586	10.3905	4.45739
	INA168-MGG_05520T0		yes	B	0.052867	0.467471	2.02145	2.71963	0.327427	0.0915683	0.809684	1.99812	1.35815	0.141907
	INA168-MGG_05844T0		yes	B	0.248491	15.5469	114.069	210.766	77.9436	0.430398	6.4213	38.5541	7.72378	24.7895
	INA168-MGG_06155T0		yes	B	0.432192	0.841877	4.0797	5.72682	1.89231	0.267279	0.79838	2.99749	2.53232	0.917106
	INA168-MGG_06834T0		yes	B	0.788229	10.5775	26.3266	21.2079	2.78593	0.688661	10.5204	28.8652	8.92548	0.264177
	INA168-MGG_07901T0		yes	B	0.326581	1.61889	9.69545	6.07251	3.26644	0.565656	2.804	4.81988	2.16332	1.74338
	INA168-MGG_08486T0		yes	B	0.0532706	0.987229	10.5636	8.58232	3.37266	0.0922673	1.70993	11.2178	2.40965	0.864498
	INA168-MGG_09641T0		yes	B	7.20362	133.175	235.747	225.361	85.3525	2.97668	8.52428	79.5294	60.3969	5.49095
	INA168-MGG_10732T0		yes	B	0	0	19.6496	10.3977	6.83747	0	0	23.6066	0.913197	8.47516
	INA168-MGG_10914T0	BAS4	yes	B	0	0	3363.78	5249.56	1465.23	0	0	1737.45	1835.73	668.162
	INA168-MGG_12016T0		yes	B	0.14711	0	4.56246	9.16308	2.94552	0.254802	0	7.90241	5.90273	1.51449
	INA168-MGG_12444T0		yes	B	0	0	31.036	20.1306	10.9198	0	0	9.63659	3.40956	3.16862
	INA168-MGG_14002T0		yes	B	0.714075	6.1834	15.5982	14.7327	7.51948	0.720833	3.14943	4.35242	1.44366	0.543615
	INA168-MGG_15347T0		yes	B	0.23658	0.294791	3.53097	2.33873	1.6063	0.104361	0.510593	1.75534	0.337167	0.320579
	INA168-MGG_16353T0		yes	B	0	0	675.475	891.831	128.561	0	0	142.314	275.417	48.7875
	INA168-MGG_16415T0		yes	B	0	0	730.885	835.218	415.999	0	0	156.316	24.468	233.462
	INA168-MGG_16647T0		yes	B	0	1.81558	886.863	613.285	328.533	0	3.14468	142.141	53.033	64.8795
	INA168-MGG_16869T0		yes	B	18.8718	32.3581	277.667	495.14	185.478	7.15439	28.1406	79.9928	51.6913	57.8008
	INA168.1245.1		yes	C	0	0	119.485	38.2334	133.788	0	0	63.3961	17.5332	28.0977
	INA168.1501.1		yes	C	0.236602	0.59288	83.231	54.4363	109.309	0.205391	1.0269	24.2669	15.3099	16.4883
	INA168.1700.1		yes	C	0.533763	0	49.9343	19.1433	66.4087	0.0214624	0	14.8155	11.3	26.031
	INA168.2141.1	AVR-Pia	yes	C	0.158485	0.763829	1044.54	492.898	1521.43	0.274505	1.32299	493.843	125.696	400.967
	INA168.2581.1		yes	C	0	0	90.3929	28.6828	117.866	0	0	41.4773	17.6122	31.3512
	INA168.3077.1		yes	C	0	0	555.918	186.91	584.875	0	0	220.624	54.0316	136.637
	INA168.3958.1		yes	C	1.89971	0.680048	118.658	34.3018	135.342	1.64912	1.17788	52.8416	12.1701	29.4473
	INA168.5261.1		yes	C	0	0	370.766	97.2742	415.883	0	0	159.712	42.8627	85.4186
	INA168.5261.2		yes	C	0	0	419.48	110.055	470.524	0	0	180.696	48.4943	96.6415
	INA168.5265.1		yes	C	0.184617	3.15913	5021.9	1394.92	5102.74	0.319766	5.47178	2025.28	357.464	749.648
	INA168.616.1		yes	C	0	1.15064	22.6386	12.2926	33.7218	0	1.99297	9.2715	3.18902	13.292
	INA168.7479.1		yes	C	0	0	120.875	24.2866	104.708	0	0	59.133	6.28172	11.9382
	INA168.7585.1		yes	C	0	0	45.8458	19.4015	60.5538	0	0	24.2163	8.81329	6.22721
	INA168.7902.1	AVR-Pib	yes	C	0	0	3859.66	1229.33	4468.08	0	0	1238.76	141.947	593.101
	INA168.8252.1		yes	C	0	0	22.9837	6.96054	32.7242	0	0	21.2612	4.15757	5.24626
	INA168-MGG_00916T0		yes	C	0	1.26421	115.746	41.8012	138.582	0	2.18968	33.3488	17.1808	37.2417
	INA168-MGG_02207T0		yes	C	0.919025	0	93.5421	30.6575	89.3806	0.0369536	0	38.2497	9.33055	35.6808
	INA168-MGG_03865T0		yes	C	8.25519	63.4441	353.229	92.5374	364.679	5.46062	36.6014	48.1434	20.0273	50.8381
	INA168-MGG_05465T0		yes	C	1.44352	0	12.7232	8.41543	19.033	0.744327	0	15.8683	3.1134	3.96336
	INA168-MGG_06653T0		yes	C	22.3208	102.205	355.579	122.159	385.061	7.07931	12.468	28.3658	24.57	8.84126
	INA168-MGG_07357T0		yes	C	0	0	52.392	13.6239	67.992	0	0	33.0693	3.73426	16.4834
	INA168-MGG_07811T0		yes	C	0	0	27.0869	4.39018	34.6324	0	0	8.50871	0.703746	6.16784
	INA168-MGG_07995T0		yes	C	0.0808858	0	28.3736	11.6869	24.8914	0.140098	0	10.9558	8.10842	10.7753
	INA168-MGG_08609T0		yes	C	0	0	4.24493	0.8048	6.2765	0	0	3.92678	0.775403	2.55447
	INA168-MGG_08940T0		yes	C	0	0	103.099	24.8594	102.818	0	0	54.9385	16.0299	35.2808
	INA168-MGG_08957T0		yes	C	0	0	371.199	134.49	305.977	0	0	208.456	22.5235	81.5619
	INA168-MGG_09657T0		yes	C	1.1094	15.2393	224.634	96.4993	185.666	1.92153	13.7547	154.623	20.4745	53.6056
	INA168-MGG_10065T0		yes	C	0	0	34.5563	13.5636	35.0372	0	0	15.4276	6.22455	10.6391
	INA168-MGG_10080T0		yes	C	0	0	236.036	67.2328	249.052	0	0	93.7938	24.8247	79.1658
	INA168-MGG_10725T0		yes	C	0.172896	0	6.75618	1.67907	9.29263	0.299465	0	5.35722	1.20735	3.25078
	INA168-MGG_10811T0		yes	C	0	0	34.2269	11.9581	42.6386	0	0	14.5695	6.09389	13.7174
	INA168-MGG_13049T0		yes	C	21.1547	4.27278	393.151	101.664	402.206	1.24214	4.63385	221.694	14.3062	100.322
	INA168-MGG_14725T0		yes	C	0	0	615.929	226.628	827.711	0	0	263.463	73.7691	301.162
	INA168-MGG_14834T0		yes	C	0	0	24.3842	8.58868	20.8563	0	0	17.1902	0.510314	6.55857
	INA168-MGG_15212T0		yes	C	0	0	9.63203	3.28827	10.2369	0	0	12.5251	2.0884	5.69287
	INA168-MGG_15791T0		yes	C	0	0	1.58666	0.118423	2.4639	0	0	2.74818	0.205115	2.38682
	INA168-MGG_15972T0	AVR-Pik	yes	C	0	0	1410.02	342.86	1223.56	0	0	594.506	103.523	284.531
	INA168-MGG_16058T0		yes	C	0.639841	4.92943	195.653	67.328	259.7	0.623327	5.94978	52.8056	20.5389	18.3622
	INA168-MGG_16789T0		yes	C	0	0	120.859	53.6902	116.801	0	0	61.1253	26.5306	32.818
	INA168-MGG_16811T0		yes	C	0	0	1060.16	298.076	893.812	0	0	441.251	142.785	105.281
	INA168-MGG_16892T0		yes	C	0	14.0764	503.785	174.768	554.047	0	24.381	150.191	87.233	123.445
	INA168-MGG_17628T0		yes	C	0	0	49.3993	14.1574	65.0434	0	0	16.0189	10.4482	10.4665
	INA168-MGG_17667T0		yes	C	0.279837	0	30.2914	6.2196	30.5386	0.484692	0	21.5551	6.80422	4.68732
	INA168-MGG_17896T0		yes	C	0.265845	2.35071	1212.89	311.229	1103.23	0.460458	4.07155	626.009	62.9228	343.538
	INA168-MGG_18105T0		yes	C	0	0	22.6061	5.37474	20.9158	0	0	11.2555	4.84945	8.89256
	INA168.10033.1		yes	D	0	0	404.135	74.0413	254.721	0	0	202.369	4.26342	69.7599
	INA168.1868.1		yes	D	0	0	301.052	52.1035	131.014	0	0	135.99	11.0869	32.4307
	INA168.3812.1		yes	D	0	1.30251	198.095	31.0406	63.9297	0	2.25601	62.8116	9.76341	21.4684
	INA168.3843.1	AVR-Pii-a	yes	D	0	0	1808.58	443.812	1063.12	0	0	711.243	69.547	221.215
	INA168.3844.1	AVR-Pii-b	yes	D	0	0	1800.9	452.652	1069.05	0	0	629.093	70.9639	203.915
	INA168.4628.1		yes	D	0.0551159	4.5263	1440.54	281.24	472.456	0.0954635	3.43458	451.508	32.0212	157.102
	INA168.5852.1		yes	D	0	0	5875.39	1552.62	4244.96	0	0	2356.55	223.742	1027.12
	INA168.6786.1		yes	D	0	0	61.1682	9.0407	19.0746	0	0	18.5532	2.89699	7.35959
	INA168.7610.1		yes	D	0	0	238.701	75.2095	126.176	0	0	156.665	18.0437	25.5362
	INA168.8490.1		yes	D	0	0	82.0926	19.0822	49.1308	0	0	28.8926	7.20089	18.9889
	INA168.8972.1		yes	D	0.182561	11.1724	253.244	78.8747	167.848	0.316205	15.5391	106.812	18.9696	51.3455
	INA168-MGG_00042T0		yes	D	0.0547866	4.84389	17.6934	8.68658	8.7106	0.0948932	3.23547	7.84846	4.20475	4.25896
	INA168-MGG_00230T0		yes	D	0	0	1247.55	312.279	874.987	0	0	418.381	80.0796	239.398
	INA168-MGG_00627T0		yes	D	0.202674	0	144.503	25.6407	85.2895	0.175696	0	85.5356	8.43585	31.8388
	INA168-MGG_01387T0		yes	D	0.0840144	6.1754	16.9308	5.40296	11.4354	0.145517	5.9366	16.9989	1.88867	2.49215
	INA168-MGG_01953T0		yes	D	0	0	403.687	97.9637	256.12	0	0	191.104	23.437	79.952
	INA168-MGG_01964T0		yes	D	7.20591	5.63064	1521.74	281.893	626.46	2.76107	6.79614	670.694	62.2081	49.3002
	INA168-MGG_02073T0		yes	D	0.710166	0	74.0082	10.038	30.9128	0.698171	0	36.3673	7.17548	3.3734
	INA168-MGG_02090T0		yes	D	0.447515	0	279.227	59.6863	122.149	0.775119	0	122.727	16.9393	59.6837
	INA168-MGG_02212T0		yes	D	0	0	136.234	25.1281	82.6957	0	0	42.7215	5.72133	28.6119
	INA168-MGG_02546T0		yes	D	0	0	271.998	52.0423	199.359	0	0	82.5312	23.165	29.5748
	INA168-MGG_02590T0		yes	D	0	0	22.513	7.71665	10.7488	0	0	11.3863	6.10328	12.0642
	INA168-MGG_02827T0		yes	D	1.18504	5.9003	20.6634	8.9566	8.08283	0.534992	2.41624	17.9468	2.49169	1.91739
	INA168-MGG_02987T0		yes	D	1.11077	11.3705	22.1843	12.9272	15.4083	0.134181	0.988455	7.31727	1.94492	2.11214
	INA168-MGG_02989T0		yes	D	0	0	9.65717	2.261	7.6031	0	0	8.55911	2.13961	4.041
	INA168-MGG_02990T0		yes	D	0	0	205.808	36.3328	72.5543	0	0	69.8622	8.22483	22.713
	INA168-MGG_03671T0		yes	D	0.238962	1.18456	149.146	53.826	79.9982	0.413894	2.05171	29.2367	15.3781	2.4908
	INA168-MGG_03746T0		yes	D	0.185887	0.454249	15.9183	7.78806	10.6495	0.161031	0.786782	5.95411	1.21189	2.94346
	INA168-MGG_04015T0		yes	D	1.67067	2.15673	38.7876	10.7325	18.7739	0.41294	2.0453	15.5226	3.71164	2.37169
	INA168-MGG_04580T0		yes	D	0	0	110.517	19.3226	47.8344	0	0	79.649	6.87803	13.3997
	INA168-MGG_04734T0		yes	D	0	0	20.8407	8.03693	12.222	0	0	7.03593	3.54844	11.0691
	INA168-MGG_04776T0		yes	D	3.18457	3.38838	1062.02	203.36	646.466	2.47099	5.86885	402.974	26.591	168.587
	INA168-MGG_04795T0		yes	D	0	0	4410.41	962.913	2848.31	0	0	1999.8	165.3	829.129
	INA168-MGG_05127T0		yes	D	0.0712086	0.371685	20.8165	4.94743	7.88737	0.123337	0.643777	8.72938	2.80179	4.01582
	INA168-MGG_05410T0		yes	D	0	0	253.413	68.9634	138.456	0	0	143.18	22.966	12.515
	INA168-MGG_05515T0		yes	D	4.63862	1.63552	68.8341	19.2203	37.6445	3.31375	1.55102	14.7037	5.70931	7.70487
	INA168-MGG_05518T0		yes	D	4.71002	2.83707	144.001	71.9444	89.8192	0.748153	4.91395	82.3278	8.74347	24.2543
	INA168-MGG_05538T0		yes	D	0	0	463.782	64.296	253.26	0	0	175.259	18.377	73.6165
	INA168-MGG_05831T0		yes	D	0	1.01711	4.17825	1.1694	2.96602	0	1.76168	3.86511	1.0138	1.12638
	INA168-MGG_06228T0		yes	D	0	0	106.271	21.3243	56.9245	0	0	65.2107	6.37839	25.2826
	INA168-MGG_07348T0		yes	D	0.241912	0	712.257	156.756	313.294	0.419004	0	279.709	25.3852	56.3081
	INA168-MGG_07350T0		yes	D	0.106301	1.41962	4.33625	2.555	3.01641	0.184119	1.34627	0.64969	1.9605	0.918164
	INA168-MGG_07880T0		yes	D	0.154493	0	328.734	54.7729	130.227	0.26759	0	161.948	20.6555	44.4579
	INA168-MGG_07994T0		yes	D	0	0	48.1299	8.70386	16.5334	0	0	21.0264	0.734313	6.8353
	INA168-MGG_08027T0		yes	D	0	0	136.002	22.9368	69.4054	0	0	76.006	3.0622	24.2381
	INA168-MGG_08265T0		yes	D	0.107827	0.281411	1.96408	0.385243	1.45901	0.186762	0.487417	0.841717	0.134666	0.844872
	INA168-MGG_08300T0		yes	D	16.68	128.068	1113.93	218.545	600.974	4.10757	3.21443	81.5806	41.2186	205.859
	INA168-MGG_08356T0		yes	D	0.326878	0.7199	83.6326	44.4379	67.7379	0.293139	0.682704	34.928	10.8525	20.8209
	INA168-MGG_08376T0		yes	D	1.61365	0	32.4315	8.15258	13.1045	1.10623	0	6.36721	6.22628	7.19892
	INA168-MGG_08411T0		yes	D	0	0	222.085	27.6171	94.3457	0	0	74.1082	2.94417	42.577
	INA168-MGG_08414T0		yes	D	0	0	24.9996	9.87238	14.4981	0	0	14.6951	5.67545	6.01993
	INA168-MGG_08432T0		yes	D	0	0	77.8689	17.4345	31.0831	0	0	63.7852	1.87877	18.7699
	INA168-MGG_08454T0		yes	D	0.142236	2.51541	11.1536	2.39837	5.48095	0.24636	4.35682	12.144	3.6278	4.42666
	INA168-MGG_08506T0		yes	D	0	0	593.333	90.7212	217.622	0	0	145.747	35.3403	60.1013
	INA168-MGG_08515T0		yes	D	0.162533	0	1038.79	267.726	404.597	0.281515	0	110.576	73.7373	163.238
	INA168-MGG_08698T0		yes	D	0.548536	1.77869	21.9544	4.24247	8.4672	0.140791	2.14687	3.92892	1.30523	1.39303
	INA168-MGG_08715T0		yes	D	0.271667	0	4578.35	721.174	1639.45	0.470541	0	2140.15	47.3179	382.399
	INA168-MGG_08817T0		yes	D	2.54398	123.06	2336.72	348.158	1228.23	3.25503	34.0415	720.31	153.05	533.972
	INA168-MGG_09019T0		yes	D	0.53603	11.3161	45.0025	10.417	33.7848	0.928432	9.85416	5.86085	4.64388	7.16431
	INA168-MGG_09098T0		yes	D	0	3.72285	39.4568	16.8957	26.7556	0	2.80939	1.02359	4.74965	12.1311
	INA168-MGG_09379T0		yes	D	0	0	1407.75	382.25	1049.01	0	0	364.483	137.705	156.681
	INA168-MGG_09428T0		yes	D	0.0827688	0.731875	2.86013	0.362644	1.47031	0.14336	1.26764	0.671275	0.628118	0.202154
	INA168-MGG_09627T0		yes	D	0	0	175.431	37.5674	77.3376	0	0	48.1589	16.0414	26.5714
	INA168-MGG_09628T0		yes	D	0	0	278.047	39.7112	97.4435	0	0	75.0684	9.5148	26.6313
	INA168-MGG_09629T0		yes	D	0.196923	0	603.728	107.262	286.351	0.34108	0	326.763	41.0437	60.7656
	INA168-MGG_09668T0		yes	D	0.289865	0.727592	5.32997	1.62901	4.11186	0.337578	1.26023	5.26845	0.822999	3.05064
	INA168-MGG_09794T0		yes	D	0.178541	0	92.5841	16.7648	58.8922	0.309242	0	37.7124	3.22442	18.1106
	INA168-MGG_09998T0		yes	D	0	0	14.5793	1.04243	5.68764	0	0	6.24801	1.80554	3.00089
	INA168-MGG_10004T0		yes	D	0.864565	400.753	1178.04	283.297	524.385	0.0347637	94.8768	236.532	54.9405	126.103
	INA168-MGG_10086T0		yes	D	0	0	113.576	38.6604	55.2327	0	0	26.4379	16.8395	32.2749
	INA168-MGG_10247T0		yes	D	0.283792	0.476924	10.9307	0.786339	4.46303	0.288753	0.826057	9.679	0.0663406	1.89421
	INA168-MGG_10276T0		yes	D	0.197928	0	1085.91	263.656	829.107	0.342822	0	370.216	41.3714	358.812
	INA168-MGG_10425T0		yes	D	0	0	14.0036	6.27658	8.14134	0	0	0.304859	1.87282	1.54674
	INA168-MGG_10477T0		yes	D	0	0	37.6128	6.34012	23.3836	0	0	7.12382	2.88419	6.34647
	INA168-MGG_10532T0		yes	D	0.163191	0	12.5162	6.50786	8.45989	0.282654	0	9.00364	1.62774	3.17604
	INA168-MGG_11967T0		yes	D	0	0	402.483	61.6227	165.418	0	0	221.783	19.1475	55.1311
	INA168-MGG_12210T0		yes	D	0	0.233775	3.38439	1.43926	1.59831	0	0.40491	2.39465	0.658369	1.25964
	INA168-MGG_12655T0	AVR-Pi9	yes	D	0.329366	1.71918	1622.32	557.447	785.948	0.570479	2.9777	441.58	152.161	141.063
	INA168-MGG_13063T0		yes	D	56.1215	0.988288	877.276	447.997	533.917	11.374	1.71176	326.242	41.1066	146.157
	INA168-MGG_14006T0		yes	D	0.377213	7.27332	51.016	19.6572	29.0465	0.653352	6.36336	33.5811	4.8334	20.8997
	INA168-MGG_14093T0		yes	D	0	0	473.3	76.6342	289.158	0	0	228.844	25.1221	109.952
	INA168-MGG_14793T0		yes	D	4.65039	1.92344	99.7753	33.5616	56.5548	3.10702	3.33149	12.2501	7.47928	11.7349
	INA168-MGG_14981T0		yes	D	0	0	69.3461	14.8127	40.7188	0	0	30.4608	8.65329	9.35503
	INA168-MGG_15031T0		yes	D	0	0	114.587	26.7919	92.5423	0	0	61.6185	10.1572	25.7346
	INA168-MGG_15371T0		yes	D	0	0	2147.14	562.727	1530.32	0	0	843.327	153.159	445.175
	INA168-MGG_15374T0		yes	D	0	0	17.4635	3.94774	10.6957	0	0	20.232	1.60347	3.34
	INA168-MGG_15403T0		yes	D	2.93632	3.01367	103.266	24.8236	78.8904	4.39923	3.63748	32.711	7.58588	28.6053
	INA168-MGG_15410T0		yes	D	0	0	542.97	124.538	331.913	0	0	250.466	30.3986	72.5579
	INA168-MGG_15908T0		yes	D	0	0	98.1205	24.0305	31.9978	0	0	51.7954	8.3664	21.1773
	INA168-MGG_16026T0		yes	D	1.92954	14.7206	1972.58	633.27	949.987	0.98898	5.83954	771.845	99.1345	137.734
	INA168-MGG_16071T0		yes	D	0	0	10.888	2.96671	5.55401	0	0	9.64998	2.85835	2.1092
	INA168-MGG_16759T0		yes	D	0	0	14.6431	2.04914	7.3786	0	0	13.5456	1.77648	4.46865
	INA168-MGG_17205T0		yes	D	0	2.55116	19.9396	2.90433	9.93148	0	4.41874	4.67985	0.796063	3.772
	INA168-MGG_17249T0		yes	D	0	0	806.76	162.066	546.249	0	0	223.465	38.9388	155.158
	INA168-MGG_17250T0		yes	D	0	0	133.444	24.4523	53.9759	0	0	47.5686	8.84427	15.8665
	INA168-MGG_17301T0		yes	D	0	0	3649.65	788.562	2337.42	0	0	1290.82	142.318	628.947
	INA168-MGG_17464T0		yes	D	0.489872	2.42834	67.6984	5.65803	38.8024	0.848483	4.20601	42.8001	6.5925	6.01101
	INA168-MGG_17601T0		yes	D	0	0	22.1801	4.11178	7.4507	0	0	9.23451	1.66816	3.47635
	INA168-MGG_17659T0		yes	D	0	0	543.22	105.974	274.338	0	0	282.124	16.3464	98.5663
	INA168-MGG_17760T0		yes	D	0.350505	0	66.719	8.72605	46.2643	0.607093	0	69.2316	1.52801	13.6752
	INA168-MGG_17765T0		yes	D	0	0	8.58109	2.81197	4.79571	0	0	3.79993	0.47664	3.55589
	INA168-MGG_17767T0		yes	D	0	0	107.057	27.4545	69.9028	0	0	39.964	12.2372	20.3388
	INA168-MGG_18019T0		yes	D	1.92413	3.19514	431.462	101.951	146.484	1.75109	5.53415	141.676	33.429	50.8448
	INA168-MGG_18020T0		yes	D	0	0	12.695	6.01882	8.95237	0	0	3.97734	1.81743	4.33595
	INA168-MGG_18041T0	AVR-Pizt	yes	D	0	0	566.103	90.5224	213.932	0	0	114.662	33.1292	46.6652
	INA168.10019.1		yes	E	2.07224	0	136.298	3.44834	0.615358	2.16097	0	62.5842	1.84355	0.543114
	INA168.1595.1		yes	E	0.322579	2.86995	231.229	21.4715	25.6316	0.280026	4.97089	99.0805	6.19698	8.86163
	INA168.2205.1		yes	E	2.64089	4.18997	159.987	16.1185	13.8344	0.71387	2.46141	32.8496	1.34767	3.42761
	INA168.2526.1		yes	E	3.17189	10.1583	127.642	37.8233	43.0409	1.49875	8.84589	75.3159	3.19575	2.2664
	INA168.3816.1		yes	E	7.76617	9.56845	116.698	28.5232	25.3202	1.50428	8.37135	58.9042	5.82635	13.5283
	INA168.4014.1		yes	E	0.43989	16.9481	182.555	7.4985	1.24305	0.169658	13.5402	49.5594	3.14146	0.610148
	INA168.4974.1		yes	E	0.507462	3.70638	213.12	31.1618	49.47	0.0204048	4.41106	56.7621	4.2088	21.5241
	INA168.544.1		yes	E	0	1.92887	225.973	9.24382	0.806927	0	1.82921	91.3425	3.65006	0.699753
	INA168.7586.1		yes	E	0	0	316.314	14.3967	10.2754	0	0	101.141	3.6213	7.18227
	INA168.7889.1		yes	E	0	0	1079.91	124.271	24.0733	0	0	211.326	49.5495	10.8229
	INA168.8478.1		yes	E	0	0	191.337	22.2111	23.4319	0	0	51.4359	5.56616	13.4935
	INA168.875.1		yes	E	0	0	158.719	51.5036	14.8971	0	0	35.8316	20.6593	7.04676
	INA168.8802.1		yes	E	0.361354	0.883032	220.412	4.84113	0	0.313035	1.52946	30.7467	3.96896	0
	INA168.8971.1		yes	E	0.492605	2.93925	410.89	30.7734	39.8951	0.501217	5.09093	129.074	4.20877	17.6394
	INA168.9041.1		yes	E	0	0	620.272	40.8837	12.9827	0	0	99.4833	14.804	3.79903
	INA168.925.1		yes	E	2.43667	0	159.612	17.1426	2.81546	4.22044	0	79.1447	8.65087	0.659762
	INA168-MGG_00043T0		yes	E	0	0	733.449	179.666	68.8673	0	0	237.579	66.5355	43.8023
	INA168-MGG_00072T0		yes	E	0.413521	3.77717	214.43	4.19485	0.0710146	0.411733	5.79583	65.6502	2.94037	0.123001
	INA168-MGG_00120T0		yes	E	0.333557	106.966	1644.38	494.896	258.357	0.288955	73.5627	430.316	75.2852	18.4935
	INA168-MGG_00242T0		yes	E	0.223416	0	591.042	22.3536	9.94103	0.193677	0	110.427	7.69699	3.91662
	INA168-MGG_00311T0		yes	E	0.210321	21.5318	114.552	11.3792	2.34622	0.364286	6.06895	58.4471	4.85394	1.247
	INA168-MGG_00440T0		yes	E	0.22876	1.05323	16.834	0.96458	1.55822	0.21258	1.27124	12.7525	0.268203	0.237735
	INA168-MGG_00563T0		yes	E	0.497253	3.20949	9.53757	1.07909	0.0915561	0.447151	2.79484	5.69154	0.368992	0.15858
	INA168-MGG_00614T0		yes	E	2.808	0	573.117	95.0808	132.437	1.43923	0	174.282	13.7696	36.4395
	INA168-MGG_00721T0		yes	E	4.96352	54.9649	206.252	15.7218	4.36363	1.9406	16.3634	62.6237	2.30201	0.706669
	INA168-MGG_00734T0		yes	E	0.265845	0	15.7628	1.20714	0.33546	0.460458	0	2.40732	1.22887	0.581033
	INA168-MGG_00821T0		yes	E	0	0	23.3632	2.21596	6.87576	0	0	14.1961	2.80806	2.14954
	INA168-MGG_00822T0		yes	E	0	1.94477	12.0375	5.07511	0.80887	0	3.36843	11.8986	2.30068	0.547669
	INA168-MGG_01146T0		yes	E	0.399353	7.28149	26.1555	10.1643	1.50537	0.403133	4.19572	37.2114	9.12927	0.160899
	INA168-MGG_01455T0		yes	E	0.610345	1.03334	260.924	39.2733	64.664	0.594592	1.78979	71.6722	10.0027	16.1883
	INA168-MGG_01882T0		yes	E	1.61008	2.44187	79.552	7.11576	1.29686	0.749078	2.58309	14.4132	3.66554	0.733754
	INA168-MGG_01956T0		yes	E	0.353326	0.741773	575.972	124.966	112.783	0.611979	1.28479	78.1281	33.2075	20.4743
	INA168-MGG_01993T0		yes	E	0	64.1415	297.092	48.3052	5.13849	0	23.8262	176.64	34.2016	2.56038
	INA168-MGG_02083T0		yes	E	0.350798	0	15.4014	1.28345	0.693074	0.304523	0	16.5818	1.62639	0.722453
	INA168-MGG_02166T0		yes	E	0	3.16442	324.783	43.0746	69.342	0	5.48094	54.4218	12.0005	28.7978
	INA168-MGG_02201T0		yes	E	0	1.21997	336.543	105.814	71.9179	0	1.15694	72.0559	10.0441	26.3834
	INA168-MGG_02202T0		yes	E	0	0	75.3124	4.75847	3.33124	0	0	36.973	1.66338	1.12964
	INA168-MGG_02232T0		yes	E	0	0	762.144	47.292	86.5917	0	0	291.62	14.9308	27.228
	INA168-MGG_02239T0		yes	E	1.80212	9.09007	50.2753	19.7385	2.41636	2.13472	9.29918	20.1509	8.8269	1.68634
	INA168-MGG_02273T0		yes	E	0	38.423	609.89	119.122	15.4634	0	21.019	649.403	85.4577	4.03182
	INA168-MGG_02309T0		yes	E	0	0.278187	5.61813	1.63318	0.434561	0	0.481834	7.9929	2.43551	0.182521
	INA168-MGG_02338T0		yes	E	0	0	27.4467	1.38664	2.30414	0	0	25.1834	2.40173	0.246274
	INA168-MGG_02420T0		yes	E	0.160925	4.31046	41.194	12.9078	11.0353	0.163739	2.59152	50.2718	7.49657	5.19763
	INA168-MGG_02531T0		yes	E	0.854808	8.56417	31.1232	4.84621	2.61916	0.493143	3.84333	31.2986	1.39603	0.571021
	INA168-MGG_02557T0		yes	E	0	0	164.325	9.11735	7.85879	0	0	55.8218	3.328	5.52018
	INA168-MGG_02564T0		yes	E	0	0	218.535	24.559	52.2425	0	0	94.8471	3.52033	20.4905
	INA168-MGG_02591T0		yes	E	0.980541	1.22181	65.3269	6.95037	11.3021	0.43254	2.11623	36.0556	7.13917	0.540009
	INA168-MGG_03056T0		yes	E	1.61676	5.14418	71.9699	4.55207	1.23431	0.458156	2.36546	37.1907	1.19216	0.442607
	INA168-MGG_03337T0		yes	E	0.918216	1.43111	23.9971	2.71064	3.28254	0.914246	1.70321	9.17377	1.05377	1.00582
	INA168-MGG_03468T0		yes	E	0.41934	19.6533	271.481	89.8791	59.9864	0.430757	4.86249	50.3896	21.0233	26.8752
	INA168-MGG_03585T0		yes	E	1.52751	0.958555	139.739	13.0931	13.3661	1.77895	1.66027	25.7155	3.01264	3.41244
	INA168-MGG_03772T0		yes	E	0	0.811463	3.55498	2.08993	0.567043	0	1.4055	1.89955	0.643017	0.371059
	INA168-MGG_03792T0		yes	E	0	0	85.0821	30.8504	27.5763	0	0	4.65179	4.16456	10.7126
	INA168-MGG_03832T0		yes	E	0	0	62.6124	2.4646	1.95231	0	0	14.0094	1.40479	1.01654
	INA168-MGG_03849T0		yes	E	5.26246	9.87619	94.8183	28.936	28.9675	0.964535	9.49427	34.2545	4.3161	7.67568
	INA168-MGG_04451T0		yes	E	0.279917	0	449.974	88.6021	122.479	0.484831	0	176.831	19.6691	36.5536
	INA168-MGG_04579T0		yes	E	0	0	47.8772	1.20792	4.55635	0	0	21.384	2.09218	2.43312
	INA168-MGG_04735T0		yes	E	0	0	124.12	10.0248	31.4829	0	0	32.4782	9.89767	4.57222
	INA168-MGG_04737T0		yes	E	0	11.6414	53.8019	2.97348	2.46035	0	10.1352	27.2617	0.815017	2.15705
	INA168-MGG_04892T0		yes	E	0.902439	0	69.8478	5.69233	2.56658	0.422525	0	51.923	5.39131	1.99573
	INA168-MGG_05338T0		yes	E	0.812341	4.56204	33.1874	6.4886	5.61772	0.991291	3.95123	14.9873	0.944593	1.47071
	INA168-MGG_05354T0		yes	E	0.222741	4.16879	29.9	2.06389	0.0675605	0.00895631	2.40213	29.8056	1.07545	0.117018
	INA168-MGG_05403T0		yes	E	0.28411	1.48296	563.092	23.6311	4.84852	0.492092	2.56855	119.459	7.44977	1.6141
	INA168-MGG_05416T0		yes	E	0	0	181.647	16.9351	56.9382	0	0	80.1579	7.94149	19.9308
	INA168-MGG_05638T0		yes	E	8.24574	271.813	4954.29	697.344	518.73	3.14612	102.11	831.56	86.8455	83.6252
	INA168-MGG_05716T0		yes	E	3.79842	162.771	6298.69	223.294	137.331	0.697178	117.434	2183.31	55.7322	42.5764
	INA168-MGG_06123T0		yes	E	2.55805	1.1507	341.641	43.8982	92.9157	1.33552	1.99307	138.173	7.90419	22.4697
	INA168-MGG_06224T0		yes	E	0	0	264.058	66.7735	39.0035	0	0	185.557	15.6827	11.1991
	INA168-MGG_06578T0		yes	E	81.6229	37.1013	1371.56	112.925	30.5056	29.6015	23.8647	204.732	33.8403	21.5906
	INA168-MGG_06587T0		yes	E	1.34127	6.63605	25.724	7.01439	4.22944	1.36429	4.04321	24.1507	3.87107	2.12177
	INA168-MGG_06953T0		yes	E	12.0524	72.0287	235.537	76.0385	34.6156	3.46128	41.2818	224.355	26.6728	6.943
	INA168-MGG_07553T0		yes	E	0.0723059	0	6.53795	2.17422	0.25995	0.125237	0	7.85031	0.984958	0.450247
	INA168-MGG_07556T0		yes	E	0.521048	1.08614	261.537	37.3278	29.875	0.591532	1.88125	41.9266	7.36538	15.2313
	INA168-MGG_07580T0		yes	E	0.0557996	0	3.86019	0.290693	0.546055	0.0966478	0	2.38094	0.503495	0.625506
	INA168-MGG_07591T0		yes	E	0	0	49.902	9.1911	11.4276	0	0	19.9221	6.84269	10.3716
	INA168-MGG_07646T0		yes	E	0	0.606451	6.40151	1.97349	0.45216	0	0.575117	6.74161	1.40579	0.290034
	INA168-MGG_07766T0		yes	E	0.646324	0	84.7009	6.78452	17.0896	0.559899	0	41.9695	2.31995	4.95558
	INA168-MGG_07810T0		yes	E	0	0	26.4302	1.03134	0.48815	0	0	4.02672	1.78634	0.454652
	INA168-MGG_07847T0		yes	E	2.40277	16.5026	40.3335	22.8229	5.28221	2.52222	15.6499	32.8294	14.9087	3.56333
	INA168-MGG_07869T0		yes	E	0	0	121.942	12.4155	4.22346	0	0	71.6314	6.87104	4.37602
	INA168-MGG_07919T0		yes	E	0	0	76.2228	1.94462	17.989	0	0	16.6457	2.18976	3.45087
	INA168-MGG_07934T0		yes	E	1.53449	10.1389	446.52	17.8397	2.30841	1.56131	7.27547	53.0125	6.79409	1.40141
	INA168-MGG_07959T0		yes	E	0	0	189.599	16.3572	13.6395	0	0	132.389	6.0791	9.49891
	INA168-MGG_08373T0		yes	E	0.319916	6.29474	19.9977	2.39285	1.31543	0.554112	3.39681	19.3716	0.405737	0.747952
	INA168-MGG_08399T0		yes	E	0	2.15852	215.152	82.5956	21.4495	0	3.73867	74.3439	24.8163	12.3842
	INA168-MGG_08433T0		yes	E	0	0	292.741	18.8228	28.9575	0	0	92.8551	8.00837	15.5609
	INA168-MGG_08435T0		yes	E	0	0	63.0933	12.768	10.9154	0	0	26.8226	7.93881	6.09243
	INA168-MGG_08480T0		yes	E	71.7719	7.39829	1154.62	223.377	196.66	37.6944	6.47269	140.632	14.592	63.7146
	INA168-MGG_08491T0		yes	E	0	0	316.59	18.4334	6.06114	0	0	169.413	9.17602	3.8417
	INA168-MGG_08946T0		yes	E	0	0	119.432	13.217	12.888	0	0	22.129	1.52346	11.18
	INA168-MGG_08971T0		yes	E	0	21.6276	119.453	14.8511	13.7313	0	20.4318	139.772	9.43206	5.40548
	INA168-MGG_08992T0		yes	E	0.36626	0	488.562	41.5652	63.8785	0.63438	0	262.533	8.83952	19.5586
	INA168-MGG_09106T0		yes	E	0	1.24797	42.157	4.46441	5.62144	0	2.16155	23.3433	0.751578	2.99119
	INA168-MGG_09353T0		yes	E	0	1.31658	8.57402	0.531069	0.40499	0	1.26664	3.07256	0.268304	0.413202
	INA168-MGG_09378T0		yes	E	0	21.4299	535.51	161.196	117.581	0	14.1371	233.398	31.4061	39.4743
	INA168-MGG_09387T0		yes	E	0.137846	7.2542	2294.37	72.0638	23.3828	0.238756	6.28295	147.939	26.6267	9.62885
	INA168-MGG_09421T0		yes	E	0	0	164.603	7.22725	4.24949	0	0	49.7943	2.31656	4.75541
	INA168-MGG_09619T0		yes	E	0.10286	0	32.6448	12.5552	11.7227	0.178159	0	9.80329	4.74228	3.75565
	INA168-MGG_09648T0		yes	E	0.669	0.811701	12.7866	0.632183	0.815211	0.773359	1.40591	5.28596	0.609091	0.52291
	INA168-MGG_09666T0		yes	E	1.26039	0	30.5075	1.36509	0	1.18061	0	7.14974	1.19455	0
	INA168-MGG_09675T0		yes	E	0	0	742.535	80.9739	59.7102	0	0	175.869	20.3276	38.6184
	INA168-MGG_09693T0		yes	E	14.591	16.6886	1569.69	233.537	240.797	3.69564	1.45077	244.708	34.521	109.099
	INA168-MGG_09740T0		yes	E	0	1.08126	115.926	13.1574	15.7096	0	1.8728	36.1103	2.62892	8.2924
	INA168-MGG_09796T0		yes	E	0.0544925	0.284432	46.055	2.9002	2.33713	0.0943837	0.492651	5.41018	1.93079	1.41243
	INA168-MGG_09810T0		yes	E	0	0	223.667	22.1853	67.4564	0	0	115.344	4.76024	3.51906
	INA168-MGG_09844T0		yes	E	0	0	33.0506	14.5685	1.00458	0	0	26.2194	8.10938	1.73999
	INA168-MGG_09863T0		yes	E	0.863235	17.4037	91.1972	3.89286	0.294607	0.388859	4.11993	30.0289	1.70823	0.141129
	INA168-MGG_09988T0		yes	E	1.00331	7.17237	32.4777	11.2199	6.00274	0.546665	2.95621	6.20229	4.77324	4.00797
	INA168-MGG_10010T0		yes	E	0	1.79048	940.501	94.6368	88.305	0	3.1012	164.651	15.1606	48.7965
	INA168-MGG_10020T0		yes	E	0	0	1078.8	44.5033	19.5263	0	0	515.817	18.9744	4.29493
	INA168-MGG_10021T0		yes	E	0	0	23.0192	1.14994	0	0	0	13.9953	1.00628	0
	INA168-MGG_10102T0		yes	E	0	0	119.471	16.7249	15.2307	0	0	30.874	8.60464	8.67351
	INA168-MGG_10120T0		yes	E	0	0	260.057	27.5521	34.3517	0	0	114.282	7.17643	9.91898
	INA168-MGG_10217T0		yes	E	0	0	22.3833	0.825286	0.307476	0	0	8.58396	0.79514	0.532563
	INA168-MGG_10231T0		yes	E	0.243788	0	25.2561	4.398	0.369239	0.422254	0	11.1841	3.27737	0.639541
	INA168-MGG_10244T0		yes	E	0	16.3583	212.99	22.9574	2.00274	0	21.9479	271.662	21.9735	1.76761
	INA168-MGG_10352T0		yes	E	0	0	28.1693	0.1822	0.118665	0	0	13.3884	0.315579	0.205534
	INA168-MGG_10460T0		yes	E	1.51963	11.1415	1830	69.0336	20.2981	1.69626	12.515	215.387	16.7625	10.7447
	INA168-MGG_10475T0		yes	E	0	0	5.55037	0.203668	0.173038	0	0	0.840534	0.352764	0.154221
	INA168-MGG_10557T0		yes	E	0.197928	0	26.8428	2.53065	3.88316	0.342822	0	15.5003	2.21512	2.56907
	INA168-MGG_10748T0		yes	E	0	3.06921	49.6493	16.1483	7.82075	0	1.33455	16.9884	2.43345	2.37323
	INA168-MGG_10796T0		yes	E	0	9.36998	77.4513	6.65412	1.31206	0	3.717	29.1278	2.89931	1.1596
	INA168-MGG_10892T0		yes	E	0	340.389	1231.17	30.9035	0.381824	0	219.68	501.086	7.31414	0.661339
	INA168-MGG_11009T0		yes	E	0	25.8285	354.392	14.2406	1.06511	0	19.0562	121.243	6.19017	0.544346
	INA168-MGG_11292T0		yes	E	0	0	230.708	7.26934	5.16655	0	0	95.9033	0.460768	0.645627
	INA168-MGG_12043T0		yes	E	1.21604	0	60.8125	11.879	0.281711	1.05418	0	27.4006	1.67288	0.487938
	INA168-MGG_13019T0		yes	E	4.7541	16.0645	103.157	5.75912	4.72672	1.56452	10.4968	27.8154	2.63092	1.23497
	INA168-MGG_13133T0		yes	E	0	0	485.308	35.0985	25.3015	0	0	172.209	16.2108	5.85578
	INA168-MGG_13464T0		yes	E	0.103648	19.2644	102.585	23.5943	11.7927	0.0897883	5.79729	37.2332	11.0494	1.75774
	INA168-MGG_13957T0		yes	E	0	0.837358	160.909	14.1546	12.3353	0	1.45035	23.941	3.63193	3.1068
	INA168-MGG_14155T0		yes	E	0	11.9631	640.961	17.309	0.907035	0	11.916	288.845	10.6874	0.876504
	INA168-MGG_14243T0		yes	E	0.0818161	3.42822	174.248	15.6302	13.472	0.14171	4.32015	43.6269	2.40164	8.25096
	INA168-MGG_14600T0		yes	E	0	0	147.112	0.512795	0.974857	0	0	59.1202	0.888188	0.85468
	INA168-MGG_14966T0		yes	E	0.0708022	2.05126	20.3831	6.04867	4.34506	0.122633	1.97345	11.3777	2.57294	0.139458
	INA168-MGG_15044T0		yes	E	0	0	33.3116	2.64079	4.51095	0	0	32.5918	4.57399	2.16093
	INA168-MGG_15376T0		yes	E	1.30927	0	178.374	31.5797	43.8998	0.853126	0	122.237	5.00591	12.5312
	INA168-MGG_15391T0		yes	E	0	0	155.677	8.59769	11.3437	0	0	62.977	4.04305	6.01462
	INA168-MGG_15401T0		yes	E	1.70784	0	340.783	72.5593	31.8408	1.05479	0	21.3205	10.7831	31.5564
	INA168-MGG_15458T0		yes	E	0.255031	0	140.199	8.73813	5.55815	0.441727	0	16.2659	4.39143	2.54199
	INA168-MGG_15507T0		yes	E	0.228333	0	49.6243	1.26171	2.75739	0.395485	0	33.6085	1.09802	1.69901
	INA168-MGG_15539T0		yes	E	3.31827	2.50815	196.766	63.1658	23.0564	2.11648	2.37856	61.046	22.9872	10.9283
	INA168-MGG_15547T0		yes	E	0	0	109.498	1.91762	0.0871863	0	0	13.4352	0.757415	0.151011
	INA168-MGG_15625T0		yes	E	0	0	80.4682	7.18598	11.6119	0	0	49.301	4.15737	6.59184
	INA168-MGG_15926T0		yes	E	0	0	77.4773	1.47965	0	0	0	38.952	1.29479	0
	INA168-MGG_15927T0		yes	E	0	8.55402	584.452	46.4035	6.08513	0	4.43511	150.368	12.9883	2.03221
	INA168-MGG_15960T0		yes	E	8.12128	83.7298	2876.95	219.016	104.282	3.65837	40.5097	408.601	64.5312	50.2866
	INA168-MGG_16041T0		yes	E	0	4.71351	156.031	4.99104	1.33331	0	8.16404	7.34039	4.72747	0.855238
	INA168-MGG_16057T0		yes	E	0	0	20.6501	1.8492	3.6784	0	0	12.9214	0.841222	1.40712
	INA168-MGG_16059T0		yes	E	0	0	25.6135	2.0792	6.82701	0	0	26.6302	3.60129	1.95042
	INA168-MGG_16171T0		yes	E	0	0	1138.42	182.448	330.321	0	0	499.8	26.3495	97.0689
	INA168-MGG_16321T0		yes	E	0	0	109.474	20.3316	32.8055	0	0	32.0154	2.85215	14.6385
	INA168-MGG_16323T0		yes	E	0	0	66.2754	3.4404	3.3733	0	0	31.2795	0.579186	2.04064
	INA168-MGG_16342T0		yes	E	7.95907	47.7548	829.266	24.7853	4.94505	4.08331	13.9331	246.218	8.93857	4.61811
	INA168-MGG_16346T0		yes	E	0	0	39.5297	2.37868	0	0	0	2.53367	1.71041	0
	INA168-MGG_16378T0		yes	E	0	0	167.958	12.6105	21.7528	0	0	48.5009	2.42224	6.27976
	INA168-MGG_16379T0		yes	E	0.31103	18.407	576.014	64.8562	23.4784	0.53872	4.10491	49.699	4.92156	5.57599
	INA168-MGG_16475T0		yes	E	0	0	91.6465	3.36805	0	0	0	17.4637	2.42182	0
	INA168-MGG_16476T0		yes	E	0	0	700.275	40.2816	36.8442	0	0	343.35	8.94693	16.3061
	INA168-MGG_16593T0		yes	E	0	0	199.815	11.1401	8.90262	0	0	94.4124	6.30528	7.94476
	INA168-MGG_16703T0		yes	E	0	0	205.658	16.4312	3.52628	0	0	36.2063	4.31047	2.10293
	INA168-MGG_16714T0		yes	E	0	56.9337	5584.03	1948.96	1719.93	0	16.2836	829.414	716.451	455.319
	INA168-MGG_16737T0		yes	E	0.13655	0	44.5258	0.757579	0	0.236511	0	21.3291	1.31217	0
	INA168-MGG_16977T0		yes	E	0	0	609.298	66.5684	102.511	0	0	339.107	20.7278	35.1412
	INA168-MGG_17015T0		yes	E	0	0	20.6234	0	2.46719	0	0	10.4957	0	1.51025
	INA168-MGG_17077T0		yes	E	0	0	104.469	19.1929	22.3494	0	0	72.2981	7.44135	7.91267
	INA168-MGG_17155T0		yes	E	0.288602	2.35632	56.0257	9.08908	3.55431	0.499873	4.08127	28.5306	1.8263	1.42907
	INA168-MGG_17232T0		yes	E	0	0	103.851	10.9967	4.20414	0	0	50.228	6.36203	0.954807
	INA168-MGG_17239T0		yes	E	0.404429	0	437.064	144.866	140.795	0.700491	0	130.78	17.9702	23.7095
	INA168-MGG_17240T0		yes	E	0	0	164.657	10.9359	1.75961	0	0	55.5892	6.35411	0.762613
	INA168-MGG_17248T0		yes	E	0	0	49.9096	1.35891	8.46367	0	0	28.2823	2.3537	5.48507
	INA168-MGG_17303T0		yes	E	0	0	74.914	2.61471	1.81503	0	0	64.7766	2.56929	0.786632
	INA168-MGG_17334T0		yes	E	0	0	78.221	9.76938	7.05643	0	0	42.3681	5.50583	0.754213
	INA168-MGG_17425T0		yes	E	0.317386	3.05932	296.544	46.1498	38.1671	0.54973	5.29891	92.977	10.2354	18.2898
	INA168-MGG_17478T0		yes	E	3.42275	2.70493	54.8071	7.55898	1.68093	3.42622	4.68508	30.3183	6.06003	2.19923
	INA168-MGG_17563T0		yes	E	0	0	16.9392	0	0	0	0	17.1393	0	0
	INA168-MGG_17587T0		yes	E	0.31103	18.407	576.014	64.8562	23.4784	0.53872	4.10491	49.699	4.92156	5.57599
	INA168-MGG_17590T0		yes	E	0	0	139.997	13.6717	26.7013	0	0	92.3242	8.69892	11.3652
	INA168-MGG_17780T0		yes	E	0	0	13.5012	0	0	0	0	7.22241	0	0
	INA168-MGG_17926T0		yes	E	1.54696	14.5548	147.238	32.0361	38.3351	2.67942	15.3966	57.7477	11.7097	8.70633
	INA168-MGG_18035T0		yes	E	0	0	243.704	8.77385	4.73115	0	0	45.6327	4.27506	2.82469
	INA168-MGG_18036T0		yes	E	0	0	2896.18	228.848	236.478	0	0	333.332	23.0056	38.0412
	INA168-MGG_18071T0		yes	E	0	0	75.0996	0	5.92571	0	0	23.9083	0	6.9187
	INA168-MGG_18108T0		yes	E	0	2.81912	342.597	48.4623	54.2222	0	4.88285	155.232	4.73517	28.0448
	INA168-MGG_18113T0		yes	E	0	0	15.3524	0	0.505313	0	0	8.59702	0	0.450364
	INA168-MGG_18122T0		yes	E	0	0	25.3004	1.12885	0	0	0	6.01817	1.55044	0
	INA168-MGG_18140T0		yes	E	0.141432	0	34.1261	4.32555	2.89557	0.244967	0	16.9712	1.60047	2.12577
	INA168.1942.1		yes	F	1.30591	170.309	574.915	126.132	162.501	0.609724	83.125	411.568	58.4358	95.4888
	INA168.4146.1		yes	F	0.531434	240.306	216.095	42.2528	45.5948	0.357022	41.5018	43.6567	6.0024	10.4215
	INA168-MGG_00084T0		yes	F	3.70172	55.7351	96.0404	44.682	12.0682	1.81724	18.8006	9.88617	11.7252	1.09743
	INA168-MGG_00245T0		yes	F	13.574	272.95	624.8	102.782	204.163	0.82428	5.78196	45.1349	11.0255	10.7298
	INA168-MGG_00575T0		yes	F	0.456379	26.2237	24.6706	8.8099	3.54156	0.266727	1.50069	19.8278	4.3039	1.48549
	INA168-MGG_00815T0		yes	F	0.628891	9.30154	25.4956	7.44057	4.19418	0.234958	4.88854	12.6321	2.83384	1.70076
	INA168-MGG_01655T0		yes	F	0.292606	6.19169	11.6438	3.25088	3.90906	0.428676	0.88388	8.95776	1.06017	1.68385
	INA168-MGG_01863T0		yes	F	1.25183	14.6078	39.2941	11.2918	7.06758	0.700788	2.73125	30.4498	6.24714	4.65609
	INA168-MGG_01885T0		yes	F	1.76612	29.7387	54.7827	17.2685	12.6794	1.19479	7.74204	57.8411	8.56954	6.16309
	INA168-MGG_02168T0		yes	F	0.0813757	8.66866	21.1163	5.94421	6.92475	0.140947	6.35946	4.7128	1.86009	0.831396
	INA168-MGG_02188T0		yes	F	0	57.4987	56.3334	15.4823	4.716	0	14.482	24.661	3.60547	3.73291
	INA168-MGG_02340T0		yes	F	0	1.90931	5.25414	1.50099	0.20287	0	2.30452	4.80908	0.25269	0.351381
	INA168-MGG_02645T0		yes	F	2.66628	135.508	108.485	23.2921	2.74151	1.7836	118.545	90.0155	14.5259	1.95117
	INA168-MGG_02778T0	MoSVP	yes	F	1.79887	1911.85	2907.3	141.881	14.9573	1.08603	363.15	969.841	71.9681	4.70203
	INA168-MGG_02918T0		yes	F	2.08517	43.4851	107.864	24.2248	5.35924	3.10889	47.0893	66.5389	11.5569	1.60591
	INA168-MGG_03338T0		yes	F	0.149961	21.1323	29.3914	10.6777	2.1345	0.25974	5.22841	25.2556	5.88389	0.636085
	INA168-MGG_03354T0		yes	F	7.30322	69.5235	195.136	54.451	69.0399	6.86347	13.6364	127.429	22.9381	23.2038
	INA168-MGG_03817T0		yes	F	0.661292	31.0139	51.5717	8.12585	5.21409	0.351066	8.33637	26.9503	2.15961	2.37729
	INA168-MGG_03946T0		yes	F	0	58.4065	78.7623	3.74275	0.396976	0	16.8727	20.3525	3.05208	0.687582
	INA168-MGG_05456T0		yes	F	11.8524	199.304	358.88	96.0206	111.214	4.6473	37.8117	381.47	42.5237	25.8916
	INA168-MGG_05608T0		yes	F	30.2343	245.55	682.555	94.2906	155.348	6.50423	46.9685	50.7449	11.1509	19.8976
	INA168-MGG_06169T0		yes	F	4.63797	82.2799	98.039	31.1372	27.6796	1.72961	14.1611	69.7836	14.9034	11.777
	INA168-MGG_06618T0		yes	F	0.669283	39.2746	36.8288	1.76461	2.45842	0.879407	15.0018	4.81004	0.752163	0.388116
	INA168-MGG_07575T0		yes	F	0	28.418	23.2857	1.33822	0.651035	0	16.9642	1.409	1.4505	0.702116
	INA168-MGG_07790T0		yes	F	4.2021	313.836	316.38	80.3265	86.4542	1.59653	27.0184	77.1548	23.7797	30.0057
	INA168-MGG_07868T0		yes	F	0.0961242	20.0621	47.136	15.587	13.7989	0.166492	4.13618	42.475	10.78	0.544595
	INA168-MGG_07877T0		yes	F	0.286843	12.5183	20.0789	10.0538	4.09691	0.291858	3.46378	20.133	2.37958	1.00736
	INA168-MGG_07986T0		yes	F	0	64.4862	165.601	6.64315	0.415614	0	11.5779	71.5439	7.66257	0.719864
	INA168-MGG_08046T0		yes	F	2.30775	36.2686	52.7669	9.45006	5.21045	2.92779	11.4192	13.1077	3.25027	3.09408
	INA168-MGG_08644T0		yes	F	8.72257	174.288	234.214	63.1933	6.35831	2.77746	136.63	189.11	47.4511	3.45267
	INA168-MGG_08761T0		yes	F	0.305734	68.7894	142.162	6.6567	1.44493	0.265038	13.6223	39.2716	1.78568	0.438676
	INA168-MGG_08774T0		yes	F	0.740517	13.9377	11.3587	3.93711	2.43448	0.243696	1.87481	3.23425	0.713643	0.597049
	INA168-MGG_09100T0		yes	F	0.155105	96.9876	124.154	33.9878	21.3622	0.268649	28.1949	95.1017	23.2415	6.22492
	INA168-MGG_09842T0		yes	F	1.87174	183.958	395.724	79.9625	25.4446	1.07863	41.6834	164.025	50.2157	8.48763
	INA168-MGG_10208T0		yes	F	0	3.03423	5.86606	1.92193	1.35684	0	2.64223	2.00101	1.32893	0.308153
	INA168-MGG_10282T0		yes	F	1.26302	36.0006	61.1748	1.69272	0.283214	1.43387	31.8705	20.6811	1.48124	0.49054
	INA168-MGG_10993T0		yes	F	2.93776	29.1072	53.2228	14.5539	5.86787	0.729812	10.0989	11.8984	2.94554	1.88337
	INA168-MGG_11651T0		yes	F	1.68424	14.8817	38.783	4.41804	2.07294	0.945029	8.58259	11.1795	1.41253	0.259041
	INA168-MGG_13116T0		yes	F	1.05063	31.6389	30.9744	3.81065	1.10413	0.152013	11.2322	10.8047	3.54993	0.451396
	INA168-MGG_13610T0		yes	F	2.37939	89.6616	77.8339	10.7418	11.5261	0.741989	9.11148	17.4411	5.13794	3.2061
	INA168-MGG_14711T0		yes	F	0.200626	12.1772	24.0301	7.68738	4.52609	0.206088	3.21278	2.93753	0.6608	0.193219
	INA168-MGG_16260T0		yes	F	5.59724	97.5534	72.8951	29.6999	4.19715	1.14675	86.9652	79.1509	16.4841	2.7191
	INA168.4017.1		yes	G	0.673903	30.9687	43.5363	31.4927	27.2873	0.791764	22.9476	15.4994	10.2655	0.825521
	INA168-MGG_00050T0		yes	G	0.717094	9.14377	5.77625	10.9065	5.46215	0.753649	2.66848	0.909758	1.36479	1.32917
	INA168-MGG_01812T0		yes	G	0.480128	8.40389	12.1654	8.53457	9.31025	0.273948	1.79697	5.51801	0.496817	0.292898
	INA168-MGG_02507T0		yes	G	1.3152	13.2149	12.2982	20.5515	5.05906	1.52435	6.18109	2.81632	6.225	1.12741
	INA168-MGG_03245T0		yes	G	15.6388	133.024	126.997	213.987	77.9338	3.24495	9.91045	72.8186	11.0682	31.444
	INA168-MGG_05493T0		yes	G	0	3.44743	2.84034	3.75747	0.824248	0	2.98801	2.51739	0.979723	0.468666
	INA168-MGG_08497T0		yes	G	1.3534	44.614	59.017	43.5143	42.2394	0.213666	1.09123	27.5849	5.02546	9.85709
	INA168-MGG_10330T0		yes	G	0.222451	3.60534	4.06373	4.43648	2.82719	0.281776	1.05191	4.87943	1.09071	1.42412
	INA168-MGG_12880T0		yes	G	0	3.87552	5.25995	5.83854	4.79326	0	1.5705	3.57266	1.23528	0.357202
	INA168-MGG_14954T0		yes	G	0.159621	5.20276	3.5777	3.40632	0.449335	0.276472	3.29598	2.26692	2.1789	0.20481
	INA168-MGG_17154T0		yes	G	0.135761	14.3525	12.4003	10.4404	2.58317	0.235146	7.54253	6.27167	5.86626	0.829559
	INA168-MGG_01444T0		yes	H	2.31484	94.3923	62.3346	30.3501	108.025	1.27041	35.8521	42.6884	7.50806	15.8047
	INA168-MGG_01692T0		yes	H	5.85362	56.208	85.9458	32.0755	61.1234	6.28224	36.5145	59.4144	16.4857	40.0534
	INA168-MGG_01974T0		yes	H	2.44256	100.056	44.0256	90.9622	110.566	2.54716	16.2357	13.3604	14.2489	0.529518
	INA168-MGG_02602T0		yes	H	0.732519	69.0675	56.2128	26.9413	90.8063	1.26876	27.5102	10.8547	2.27294	16.7821
	INA168-MGG_02654T0		yes	H	0.715524	15.1426	23.8505	11.2004	21.7448	0.592219	8.34034	9.50827	2.14898	1.73505
	INA168-MGG_02863T0		yes	H	6.40797	62.0893	97.208	19.4578	44.8592	3.1625	25.4249	48.9955	4.6122	23.7691
	INA168-MGG_03374T0		yes	H	1.54057	71.5995	126.593	87.1952	122.034	1.03497	3.97116	64.3292	4.22383	51.9492
	INA168-MGG_03715T0		yes	H	6.34292	55.628	94.2619	53.3867	77.7397	5.30997	18.7529	46.9488	20.8612	20.2854
	INA168-MGG_04206T0		yes	H	0.273359	18.5935	23.3432	13.1195	26.9888	0.120585	15.9812	9.41837	8.47762	5.80503
	INA168-MGG_07419T0		yes	H	0	11.1032	16.7687	2.33875	12.1854	0	4.0621	11.4813	0.396565	8.06576
	INA168-MGG_08521T0		yes	H	0	35.4842	58.9159	12.0514	37.6567	0	28.9706	79.8843	10.5411	29.6266
	INA168-MGG_08994T0		yes	H	0.905242	39.3178	40.6173	18.9789	27.5935	0.80003	15.2291	14.7061	6.03152	2.70919
	INA168-MGG_09022T0		yes	H	0	4.66053	8.23988	2.55136	4.10633	0	6.40479	5.51453	1.41897	1.78154
	INA168-MGG_09398T0		yes	H	0.427528	18.2035	7.79534	16.2263	20.2467	0.373043	13.5376	6.71575	3.74893	1.97701
	INA168-MGG_11608T0		yes	H	0.953868	78.3078	121.388	8.4551	132.607	1.16748	43.7883	119.599	3.5431	97.9962
	INA168-MGG_13241T0		yes	H	0.119965	1.55764	1.44499	1.25946	1.9333	0.207785	1.47716	2.5028	1.10211	0.63912
	INA168-MGG_13622T0		yes	H	0.212988	3.57717	4.34411	1.60918	4.9026	0.368906	6.19584	0.650867	1.18059	3.52216
	INA168-MGG_13764T0		yes	H	0.978606	434.757	361.174	284.108	520.853	0.671222	233.85	283.243	65.0781	216.282
	INA168-MGG_14157T0		yes	H	0.303207	5.46691	2.54676	4.32883	5.46381	0.262847	2.97055	2.9505	2.16656	0.981214
	INA168-MGG_15688T0		yes	H	0.451918	6.94262	8.48074	2.41981	5.72584	0.0940212	3.91989	9.65412	1.02157	3.60738
	INA168-MGG_15751T0		yes	H	2.74254	26.6875	13.1977	12.5205	29.0311	0.337166	2.40207	3.11269	0.587362	4.82156
	INA168.4907.1		yes	I	0	227.6	26.1189	2.59088	0.718456	0	46.9215	5.56908	1.64462	0.733024
	INA168.5496.1		yes	I	2.58716	592.057	50.5974	6.85973	2.14028	0.418496	136.785	10.3257	0.849598	0.254211
	INA168.7868.1		yes	I	15.3361	789.33	155.941	19.4559	6.95458	5.80181	68.4797	48.1399	6.06603	0.780953
	INA168-MGG_00086T0		yes	I	0.613951	36.9589	3.51048	1.01888	0.555502	0.117993	35.4691	2.02712	0.615143	0.431087
	INA168-MGG_00259T0		yes	I	0	134.12	14.6698	4.27781	1.32726	0	34.9009	8.42306	1.89068	0.851359
	INA168-MGG_00339T0		yes	I	3.58312	372.531	45.6655	11.2711	7.90298	2.01445	47.5832	7.43898	3.49857	0.512129
	INA168-MGG_00374T0		yes	I	0.813913	26.547	3.12413	0.822491	0.449556	0.299987	8.90435	1.33886	0.720221	0.288364
	INA168-MGG_00577T0		yes	I	5.54643	151.855	18.9496	4.01643	1.45127	1.42042	30.0541	11.1789	1.24876	0.236497
	INA168-MGG_00659T0		yes	I	1.12613	96.3244	33.9064	9.26346	6.01572	0.378317	69.3468	17.3735	3.66489	2.28824
	INA168-MGG_00787T0		yes	I	1.06815	19.6846	3.79088	1.04751	0.329267	0.925966	18.412	1.6246	0.287117	0.302172
	INA168-MGG_00994T0		yes	I	1.30777	157.032	67.9344	12.3414	3.02878	0.999851	32.4111	14.4298	3.34103	0.334375
	INA168-MGG_01255T0		yes	I	20.8288	1193.97	294.438	39.7721	19.2174	3.32203	131.218	65.792	20.1414	7.93622
	INA168-MGG_01358T0		yes	I	6.01776	490.913	46.7396	3.09039	4.32305	1.98038	155.533	16.1037	2.19866	1.67887
	INA168-MGG_01367T0		yes	I	1.09661	105.356	21.5749	3.75014	2.17179	0.837714	40.7548	7.30187	0.460884	0.541628
	INA168-MGG_01453T0		yes	I	1.39587	26.4254	5.04351	4.10786	2.50746	0.547296	5.43483	5.49137	2.10234	1.12965
	INA168-MGG_01542T0		yes	I	0.862093	31.5261	13.9213	15.5924	6.40663	0.11475	13.5041	11.6964	8.41492	0.984517
	INA168-MGG_01612T0		yes	I	6.42372	657.88	105.423	8.91944	2.05579	2.47905	63.3985	28.3537	2.43352	0.933523
	INA168-MGG_01732T0		yes	I	3.95908	94.9937	47.2312	35.0083	27.8145	2.26942	14.2733	16.373	11.6716	5.47835
	INA168-MGG_01876T0		yes	I	0.407065	73.4913	12.4346	2.98112	0.122622	0.179566	41.3225	9.1528	2.1436	0.212388
	INA168-MGG_02253T0		yes	I	9.67388	2571.51	1533.85	85.875	17.0469	3.95903	295.979	312.384	27.647	8.39913
	INA168-MGG_02296T0		yes	I	0.839766	792.492	116.163	9.03337	3.52652	0.727475	101.668	20.2534	3.77736	1.62887
	INA168-MGG_02339T0		yes	I	0.383587	210.67	23.4958	2.18619	0.275875	0.664392	30.0704	14.7692	1.8953	0.47783
	INA168-MGG_02393T0		yes	I	0.759422	497.383	44.5324	3.83346	1.10559	0.773012	114.13	8.02308	1.50485	0.311802
	INA168-MGG_02814T0		yes	I	23.1401	404.219	261.763	27.3894	38.5466	12.2633	42.8643	73.6539	5.75725	3.23014
	INA168-MGG_03350T0		yes	I	0.128917	509.138	187.198	8.4115	0.540869	0.223291	140.648	66.1328	3.72508	0.936812
	INA168-MGG_03440T0		yes	I	0.106354	87.5336	45.613	2.26393	0.539613	0.18421	27.7078	20.7434	1.02989	0.705998
	INA168-MGG_03962T0		yes	I	1.01941	68.8964	9.07455	2.76873	2.39188	0.860194	4.73671	5.83945	1.30076	0.415257
	INA168-MGG_03988T0		yes	I	0.691706	1735.28	134.434	10.0215	2.03025	0.258427	339.835	30.5388	4.81338	0.92957
	INA168-MGG_04202T0	Gas2(MAS1)	yes	I	9.14458	14419.7	1703.9	110.913	12.3416	5.03179	2690.97	234.577	33.8598	6.01066
	INA168-MGG_04547T0		yes	I	0.320126	10.6646	4.48234	2.91714	0.378236	0.277319	2.02199	3.96904	2.53596	0.655125
	INA168-MGG_05054T0		yes	I	2.27545	898.234	121.49	8.67572	3.98004	0.437312	159.046	20.2301	2.33446	1.46278
	INA168-MGG_05083T0		yes	I	64.0871	1881.53	300.064	240.359	137.321	8.05388	513.163	70.2304	18.1669	12.8565
	INA168-MGG_05165T0		yes	I	3.195	155.176	10.762	4.00223	0.653387	2.17337	52.8823	2.76142	1.34982	0.37131
	INA168-MGG_05483T0		yes	I	0.265125	595.424	91.6883	9.09809	1.97415	0.262663	80.513	34.2964	1.51158	1.27359
	INA168-MGG_05533T0		yes	I	0.579555	464.633	95.4792	6.50259	1.08462	0.357944	153.035	18.5381	3.48465	0.646821
	INA168-MGG_05913T0		yes	I	30.1195	509.838	80.0481	7.2866	7.91882	16.3294	88.6245	11.479	4.66098	4.05696
	INA168-MGG_06008T0		yes	I	0.903305	264.578	14.7358	2.34515	0.626296	0.420004	83.4919	10.5404	1.07275	0.666253
	INA168-MGG_06069T0		yes	I	2.62488	745.732	241.127	34.6572	5.60961	1.55152	176.985	15.4096	15.3865	3.90329
	INA168-MGG_06442T0		yes	I	0.380868	9.81925	0.597726	2.09695	1.57904	0.550814	7.42924	0.529762	1.45329	1.15488
	INA168-MGG_06538T0		yes	I	13.6017	360.464	114.415	73.4068	27.6661	13.6311	240.64	22.2149	18.9879	6.38896
	INA168-MGG_06824T0		yes	I	5.27655	1298.05	127.305	10.0805	2.43185	2.61493	333.754	13.6925	2.72841	1.69715
	INA168-MGG_06844T0		yes	I	11.3153	941.751	141.827	7.02486	0.678705	8.95523	256.355	31.2064	6.00801	0.339253
	INA168-MGG_07005T0		yes	I	1.62921	101.268	19.7948	5.31753	1.34658	1.72121	25.7457	10.0115	2.49086	0.157494
	INA168-MGG_07264T0		yes	I	0.385704	259.196	25.2125	2.18749	0.502405	0.334824	14.4693	11.1017	0.370917	0.452036
	INA168-MGG_07372T0		yes	I	0	24.0783	8.99793	1.49688	1.03308	0	11.0546	1.34814	0.523253	0.962191
	INA168-MGG_07404T0		yes	I	0	98.1978	52.9741	3.01065	0.0536119	0	25.3086	14.0171	1.02301	0.0928585
	INA168-MGG_07411T0		yes	I	0	229.398	1.93716	0	0.91824	0	24.0502	3.35526	0	1.07211
	INA168-MGG_07571T0		yes	I	0	25.9836	7.02586	2.73713	1.5828	0	24.4613	8.6896	2.19436	0.647091
	INA168-MGG_07644T0		yes	I	0.241035	17.0579	4.48928	1.31624	0.558386	0.208951	13.4927	4.43746	0.450085	0.967154
	INA168-MGG_08354T0		yes	I	18.7013	543.898	162.768	40.7963	19.094	7.0819	52.8518	44.5103	10.1932	1.06998
	INA168-MGG_08523T0		yes	I	0.612972	230.394	25.7902	2.16357	0.244146	0.167307	16.4309	8.42572	0.593025	0.422873
	INA168-MGG_08752T0		yes	I	0.395885	8.3199	4.57221	1.963	0.771205	0.18655	4.28394	5.89491	1.96222	0.727758
	INA168-MGG_08938T0		yes	I	0.0897476	27.9005	4.06296	0.568508	0.339258	0.155447	6.29701	2.36492	0.687132	0.396109
	INA168-MGG_09073T0		yes	I	0.0399352	32.9137	7.65045	9.72238	5.27575	0.0691698	3.08587	1.81607	2.24955	0.515558
	INA168-MGG_09351T0		yes	I	6.2372	1650.61	431.127	49.4824	51.4411	1.1014	181.94	58.4678	5.28398	11.447
	INA168-MGG_09377T0		yes	I	0	605.242	348.395	121.513	277.083	0	230.889	205.889	44.2447	99.5511
	INA168-MGG_09716T0		yes	I	3.63627	131.985	20.0924	4.26788	2.55962	2.05517	14.6957	7.7473	2.48186	1.17195
	INA168-MGG_09733T0		yes	I	2.10296	73.0343	12.6408	2.36397	1.07532	0.481761	19.7675	4.56257	1.20381	0.600473
	INA168-MGG_09861T0		yes	I	1.51211	87.0167	9.63222	4.74959	1.31473	0.86277	79.7137	8.08185	2.21916	0.671408
	INA168-MGG_10038T0		yes	I	0	13.8989	3.0196	0.156113	0.428197	0	6.45722	5.23009	0.270395	0.175058
	INA168-MGG_10051T0		yes	I	2.19717	450.357	102.269	8.62407	1.0838	0.75215	68.3028	41.8861	6.34388	0.563342
	INA168-MGG_10310T0		yes	I	0.329366	43.4356	15.3596	1.81999	11.2354	0.570479	8.12124	16.7317	1.58388	3.72336
	INA168-MGG_10423T0		yes	I	0.876562	111.714	46.9001	17.6926	10.47	0.214083	10.3962	10.2203	5.36799	1.08615
	INA168-MGG_10431T0		yes	I	0	15.6752	7.63485	4.18371	6.32833	0	8.70209	4.49148	0.863017	2.90971
	INA168-MGG_10533T0		yes	I	0	462.008	88.826	2.91515	4.14579	0	35.7829	15.7702	0.428608	0.409902
	INA168-MGG_10679T0		yes	I	3.20288	445.144	37.171	7.5704	2.79467	0.463415	217.889	24.7849	4.80549	4.09261
	INA168-MGG_10877T0		yes	I	1.1072	143.221	39.4199	4.20419	3.20763	0.704313	46.6539	25.2865	1.23624	2.44945
	INA168-MGG_10878T0		yes	I	3.84681	103.588	20.668	2.93187	1.8984	2.22183	27.0697	14.453	1.93473	0.829354
	INA168-MGG_11574T0		yes	I	1.8324	56.2599	36.2854	15.7931	36.6313	0.415006	18.9173	10.222	2.42643	7.39342
	INA168-MGG_11991T0		yes	I	0	10157.6	1119.66	51.8376	6.07196	0	1983.47	369.637	21.8059	2.90872
	INA168-MGG_12020T0		yes	I	0	40.8663	2.86841	0.99792	0	0	13.7484	1.17474	0.348835	0
	INA168-MGG_12165T0		yes	I	1.49676	191.851	31.7256	7.27945	3.12479	1.37111	22.6466	2.17288	0.772608	0.437154
	INA168-MGG_12247T0		yes	I	6.82807	4679.88	456.506	49.0434	18.7706	6.33515	1287.98	50.3677	8.44749	13.252
	INA168-MGG_12337T0	Gas1 (MAS3)	yes	I	14.9867	15989.4	3446	215.756	22.9213	2.2059	3594.94	828.672	65.3609	9.35244
	INA168-MGG_12468T0		yes	I	37.3668	585.546	288.382	117.663	163.196	1.08179	78.0474	127.07	37.3397	41.5652
	INA168-MGG_13670T0		yes	I	2.67971	47.8859	8.59223	21.0876	3.33774	0.552464	36.257	9.3598	8.33545	3.12211
	INA168-MGG_14179T0		yes	I	3.95716	220.514	21.5101	1.42721	1.41994	1.63472	45.2691	10.3671	1.02625	1.02292
	INA168-MGG_14206T0		yes	I	0	7.84624	1.04574	0.318267	0.0884451	0	10.0802	0.926834	0.323996	0.153191
	INA168-MGG_14244T0		yes	I	0	30.7722	4.75961	7.51456	11.1745	0	16.6859	4.21842	3.39047	1.33279
	INA168-MGG_14836T0		yes	I	0	278.482	63.8174	4.53372	0.301882	0	44.07	24.7686	3.04267	0.281167
	INA168-MGG_15184T0		yes	I	0.513584	12.7488	4.23478	8.84811	5.71003	0.145086	4.6254	3.46782	2.24853	1.00836
	INA168-MGG_15950T0		yes	I	6.30292	124.271	66.7121	37.3994	29.9855	1.46909	18.5861	38.0398	13.597	5.08341
	INA168-MGG_16125T0		yes	I	2.1778	1077.61	176.703	16.5591	2.79663	2.06799	7.83071	49.9842	3.82634	2.70953
	INA168-MGG_17335T0		yes	I	1.27919	80.9184	12.8412	0.954227	1.07201	1.01588	11.4397	4.04587	0.0805047	0.164738
	INA168-MGG_17486T0		yes	I	3.20514	123.123	30.6686	6.01488	6.65081	1.68756	32.0052	16.0899	0.906941	2.5253
	INA168-MGG_17666T0		yes	I	1.92737	100.058	10.5418	2.57681	1.42736	3.3383	38.9263	2.47418	2.67848	0.295267
	INA168.3505.1		yes	J	0.698363	1.92141	75.9064	620.431	127.777	0.134216	2.28673	50.3385	95.5736	44.9991
	INA168.8595.1		yes	J	0	0	32.6416	120.02	74.4881	0	0	24.7335	14.4848	6.16518
	INA168.9466.1		yes	J	0	3.44525	19.3202	40.0346	25.0306	0	1.15142	3.63032	3.46289	10.3664
	INA168-MGG_00047T0		yes	J	1.10736	145.03	59.8517	275.112	242.288	0.959963	78.4756	52.1074	140.557	71.6909
	INA168-MGG_00612T0		yes	J	7.05532	23.169	29.2646	93.9837	55.0834	2.02743	5.02945	6.3123	1.12663	4.36948
	INA168-MGG_00973T0		yes	J	0.978524	0	5.05317	22.7917	17.2062	0.486837	0	2.10384	11.9203	1.03299
	INA168-MGG_01009T0		yes	J	26.8095	80.2821	52.7533	413.561	342.491	11.1007	7.13906	34.2884	49.5624	33.0614
	INA168-MGG_01941T0		yes	J	2.08383	98.4921	143.411	410.441	279.562	0.487727	48.9163	117.612	8.44168	13.866
	INA168-MGG_01952T0		yes	J	1.42558	42.1928	42.0762	74.2975	69.3852	1.26916	16.1577	14.6009	2.70265	11.8997
	INA168-MGG_02154T0		yes	J	0	1.79877	59.4948	271.037	148.957	0	3.11556	30.2652	11.4661	15.3187
	INA168-MGG_02155T0		yes	J	0	0.703866	16.6089	137.715	81.4106	0	1.21913	10.7552	14.8874	10.1656
	INA168-MGG_02347T0		yes	J	3.80756	0	70.4674	256.536	49.0472	1.23144	0	15.6463	63.8973	16.4795
	INA168-MGG_02532T0		yes	J	1.31659	10.0775	31.4815	319.88	226.466	0.580778	1.20574	2.24664	43.3897	52.7827
	INA168-MGG_03316T0		yes	J	0.806444	2.26434	2.98832	14.6397	9.09692	0.226228	2.02679	2.59275	1.11345	1.68121
	INA168-MGG_03439T0		yes	J	39.2889	74.2113	140.82	976.28	670.814	19.3278	14.6676	22.3725	97.1007	115.731
	INA168-MGG_04348T0		yes	J	0.206386	0	0	3.08376	2.13956	0.357472	0	0	0.195464	1.10961
	INA168-MGG_04733T0		yes	J	0	0	0	10.4492	6.00138	0	0	0	2.61861	3.2068
	INA168-MGG_04757T0		yes	J	0.463394	516.493	474.37	2493.12	1475.21	0.40143	280.833	448.888	132.203	345.587
	INA168-MGG_05009T0		yes	J	1.35371	1.18947	3.8425	20.0396	16.6782	0.929279	1.12801	2.0189	3.65559	0.998737
	INA168-MGG_05489T0		yes	J	8.20089	63.3005	88.3804	305.035	118.841	1.24957	32.1647	9.82005	13.9041	32.794
	INA168-MGG_05539T0		yes	J	0.0713839	0	5.94163	52.8534	21.7422	0.123641	0	5.15913	13.1293	6.69701
	INA168-MGG_05599T0		yes	J	0.677398	10.9741	5.54536	34.1138	23.7218	0.0669216	1.67614	3.29707	8.01578	4.74692
	INA168-MGG_05785T0		yes	J	5.84524	79.3842	152.674	326.028	220.505	2.98485	33.7515	8.34083	38.5222	43.6064
	INA168-MGG_06216T0		yes	J	0.333385	5.42972	15.797	27.1569	23.7652	0.156092	6.46207	4.32279	4.75115	1.81568
	INA168-MGG_06750T0		yes	J	1.3595	2.09907	17.7919	73.5371	13.2743	0.753371	1.99061	6.31837	15.06	4.78634
	INA168-MGG_07067T0		yes	J	1.22205	10.9261	5.40893	41.869	17.086	0.0853691	3.54199	3.41219	8.87126	6.09069
	INA168-MGG_07559T0		yes	J	0.25583	14.7638	23.8039	117.978	71.3647	0.285566	1.61158	9.19135	18.4324	9.23309
	INA168-MGG_07585T0		yes	J	0	0	0.990406	1.64848	1.35072	0	0	0.877792	0.72783	0.973047
	INA168-MGG_07624T0		yes	J	0.934837	0	21.9639	377.335	180.852	0.850766	0	5.01318	31.8882	53.144
	INA168-MGG_07625T0		yes	J	2.90564	0	39.1617	382.462	205.869	1.16197	0	17.7588	19.7828	40.234
	INA168-MGG_07677T0		yes	J	0	0	1.88439	9.07655	5.45975	0	0	3.26386	1.12274	0.969179
	INA168-MGG_07684T0		yes	J	0	0.588688	8.63256	13.6776	13.3477	0	1.01964	7.28712	4.0489	1.88935
	INA168-MGG_08047T0		yes	J	7.07767	16.0305	40.1994	140.491	47.2019	2.55252	14.025	16.6816	30.737	4.97561
	INA168-MGG_08331T0		yes	J	0	0	0	7.14109	0.525517	0	0	0	4.34266	0.119351
	INA168-MGG_08342T0		yes	J	0.220216	2.82228	19.1369	105.304	74.9335	0.190769	2.86697	15.0733	14.4305	23.712
	INA168-MGG_08355T0		yes	J	0.536249	4.37827	49.2702	1686.53	1125.78	0.928811	7.58338	31.1811	232.911	191.841
	INA168-MGG_08416T0		yes	J	0	1.16085	57.8729	149.071	115.647	0	2.01064	6.64858	16.0264	36.2612
	INA168-MGG_08436T0		yes	J	0	2.24778	1.7508	91.0162	10.0779	0	2.52488	1.90721	9.48026	3.1725
	INA168-MGG_08944T0		yes	J	0	10.8606	2.2009	2361.77	1263.18	0	5.8607	3.81208	308.161	51.6621
	INA168-MGG_09272T0		yes	J	14.8315	71.9267	33.9261	198.761	77.7396	2.06346	11.3681	13.8179	19.2262	8.92627
	INA168-MGG_09383T0		yes	J	0.0378523	0.317868	2.98355	22.9601	19.3173	0.0655621	0.550564	2.75578	4.96106	8.06808
	INA168-MGG_09383T1		yes	J	0.0384088	0.322542	2.78949	23.0788	19.4512	0.066526	0.558658	2.75729	5.15706	8.04443
	INA168-MGG_09639T0		yes	J	0.0295423	5.39076	27.7604	52.5273	41.5868	0.0511687	2.05999	3.4243	3.93078	3.62971
	INA168-MGG_09804T0		yes	J	4.48446	8.34622	31.8493	140.37	81.3974	1.63409	11.7781	31.3191	19.547	15.4705
	INA168-MGG_09805T0		yes	J	0	1.08867	28.5461	149.795	32.1472	0	1.88563	14.2297	29.483	13.8337
	INA168-MGG_09817T0		yes	J	0.11318	7.54982	7.55599	21.7394	16.6088	0.112128	0.334362	6.0111	4.62538	3.71058
	INA168-MGG_09818T0		yes	J	0	4.76306	4.68568	31.8876	14.9293	0	4.16715	6.76859	8.04163	2.19684
	INA168-MGG_09839T0		yes	J	3.29665	12.7925	12.0036	184.719	81.4731	1.43676	6.9032	7.04531	5.29316	11.2838
	INA168-MGG_09934T0		yes	J	0.60018	3.44393	7.32441	75.2019	39.9753	0.39534	0.652962	2.33176	12.1763	9.30702
	INA168-MGG_10013T0		yes	J	0.119255	2.52209	10.369	196.676	111.489	0.206555	3.00161	9.13631	29.5858	17.9531
	INA168-MGG_10097T0	Slp1	yes	J	5.19177	0	34.0479	197.164	91.9793	2.84008	0	26.4401	24.6446	51.4705
	INA168-MGG_10275T0		yes	J	0.0534491	5.92748	15.4181	42.5157	34.0483	0.0925765	6.42838	7.65282	11.5026	10.1135
	INA168-MGG_10335T0		yes	J	0	0	0	10.6066	9.59038	0	0	0	1.92264	4.56336
	INA168-MGG_10445T0		yes	J	0.471994	0	3.9923	33.7124	10.8408	0.153498	0	1.57082	15.2993	4.43961
	INA168-MGG_10455T0		yes	J	0	0	46.3212	398.957	18.2839	0	0	41.3189	148.88	10.2604
	INA168-MGG_10466T0		yes	J	0.0995506	0	7.32786	22.1579	6.59184	0.172427	0	0.159528	1.92615	5.82417
	INA168-MGG_11072T0		yes	J	0	5.69551	2105.53	13841.6	1575.61	0	4.98295	1462	4259.89	600.162
	INA168-MGG_11210T0		yes	J	1.38634	12.2654	22.2539	51.9622	34.5212	0.938473	5.63118	7.25705	3.51098	8.18767
	INA168-MGG_11613T0		yes	J	0	0	0.497656	4.58102	2.67524	0	0	0.861966	0.921675	1.84561
	INA168-MGG_11719T0		yes	J	0.223758	2.33588	15.2478	104.487	52.9645	0.38756	4.04586	11.203	17.8721	10.7146
	INA168-MGG_11999T0		yes	J	0.669202	3.09993	11.8535	117.637	88.0073	0.128612	2.7121	5.99484	21.6579	18.9524
	INA168-MGG_13426T0		yes	J	0	3.21199	10.2311	87.7822	8.37991	0	3.87684	2.99747	12.1291	4.64747
	INA168-MGG_13578T0		yes	J	9.7422	113.514	88.7628	400.937	211.214	2.19001	8.58463	26.9665	34.5189	52.668
	INA168-MGG_13604T0		yes	J	0.181849	7.82563	5.943	9.65462	11.6862	0.314971	2.71513	5.43958	8.96466	7.66992
	INA168-MGG_13993T0		yes	J	0	3.91967	98.3499	268.33	75.1989	0	4.72757	4.61117	36.642	34.4789
	INA168-MGG_15094T0		yes	J	0.0657568	0.686456	13.8762	59.6117	28.9978	0.113894	1.18898	9.70097	9.77114	5.28048
	INA168-MGG_15520T0		yes	J	0.105302	4.10149	8.40392	89.9455	24.2781	0.182388	3.395	7.06082	9.43343	12.264
	INA168-MGG_16188T0		yes	J	0.896454	1.90598	5.02596	15.2919	6.18507	1.04401	3.30126	5.47494	4.17929	0.327043
	INA168-MGG_16585T0		yes	J	1.83801	5.03237	112.961	1269.05	979.039	1.19766	4.77236	35.9915	119.062	44.9448
	INA168-MGG_16721T0		yes	J	3.72815	4.1315	12.9346	68.0107	14.6038	0.0552332	0.772475	2.72304	4.8323	4.05975
	INA168-MGG_16836T0		yes	J	7.41293	38.665	14.827	288.92	197.001	3.92342	13.5745	16.9936	23.779	33.2811
	INA168-MGG_17153T0		yes	J	14.1212	148.321	463.087	3181	1122.71	1.36459	102.814	84.8288	91.2652	393.932
	INA168-MGG_17227T0		yes	J	0	0	7.3816	18.6421	6.29324	0	0	7.77353	3.8424	4.63125
	INA168-MGG_17406T0		yes	J	0.222764	1.52585	0.911161	4.48968	4.01317	0.193112	1.44701	1.57818	2.67141	1.34869
	INA168-MGG_17582T0		yes	J	0	0	0	9.12397	7.74653	0	0	0	3.02395	7.30076
	INA168-MGG_17761T0		yes	J	0.320848	0	52.6975	302.632	120.026	0.555725	0	30.6078	86.5689	40.4778
	INA168.2877.1		yes	K	0	21.3226	0	93.9402	285.136	0	24.0196	0	40.1622	32.4177
	INA168.3018.1		yes	K	0.600739	0	0	16.8981	31.9264	0.52041	0	0	2.44273	5.22354
	INA168.8393.1		yes	K	0.758855	2.73812	0.77974	54.7827	118.258	0.9971	3.25871	1.35055	26.2282	24.3962
	INA168.865.1		yes	K	0	0	3.62388	14.768	38.5747	0	0	3.63019	8.17755	6.59752
	INA168-MGG_00283T0		yes	K	9.1951	9.60139	17.094	348.654	480.435	2.69571	8.69884	22.7708	53.2307	34.9639
	INA168-MGG_00495T0		yes	K	0.669833	0.477315	1.19916	3.71416	10.3203	0.171924	0.826733	2.077	2.62974	1.60734
	INA168-MGG_00539T0		yes	K	58.6759	295.545	219.401	515.667	762.51	21.1215	56.084	127.986	34.8684	93.1159
	INA168-MGG_01912T0		yes	K	0.366831	0.385062	1.01538	1.91833	4.11626	0.63537	0.666947	1.10609	1.2861	1.85339
	INA168-MGG_02529T0		yes	K	0.0619962	1.61799	3.93229	7.55265	7.64576	0.10738	2.80245	4.86347	1.92912	3.87669
	INA168-MGG_03029T0		yes	K	0.293434	3.51259	15.9008	21.4747	27.6341	0.508243	1.44777	14.8414	4.77155	2.8461
	INA168-MGG_04944T0		yes	K	3.084	39.5047	72.1233	149.146	171.904	0.574739	12.0041	39.242	23.6393	33.4568
	INA168-MGG_05809T0		yes	K	1.18423	16.415	19.1297	69.9583	75.6131	0.581783	14.2132	23.6327	14.3295	9.89062
	INA168-MGG_06798T0		yes	K	2.19826	1.15102	7.76291	18.1122	29.3603	1.52668	1.99363	3.63901	2.52864	1.66826
	INA168-MGG_07569T0		yes	K	0.0598045	0	6.08764	6.82973	12.9238	0.103585	0	2.72226	1.46288	0.367095
	INA168-MGG_07686T0		yes	K	0.907391	5.08072	4.55157	21.0155	30.2825	0.798373	7.16987	3.97602	6.9823	1.95769
	INA168-MGG_07900T0		yes	K	0.277942	0	5.18309	14.3271	34.3669	0.481409	0	5.19212	7.5267	11.7746
	INA168-MGG_08348T0		yes	K	0	1.83849	27.9606	145.036	205.367	0	3.18436	7.41086	46.8635	53.616
	INA168-MGG_08409T0		yes	K	0.391857	0.658533	1.88233	2.60005	5.24431	0.398708	1.14061	1.6683	1.40082	1.63949
	INA168-MGG_08428T0		yes	K	3.09882	9.17877	2.18702	28.4715	51.7465	1.97123	9.32411	3.78803	9.8812	14.7283
	INA168-MGG_08469T0		yes	K	0	0	0	3.1088	3.74919	0	0	0	1.41423	2.12365
	INA168-MGG_08487T0		yes	K	0	2.27707	4.84766	5.90351	10.0547	0	1.98289	0.734118	2.41793	3.08174
	INA168-MGG_09352T0		yes	K	0.216279	14.3625	12.9647	28.3416	64.3868	0.374606	8.85308	8.64461	10.8391	4.57695
	INA168-MGG_09468T0		yes	K	0	0.500688	9.93756	12.4585	21.2655	0	0.867218	4.40061	3.48809	2.06145
	INA168-MGG_09614T0		yes	K	0	0.501982	46.6823	69.0239	85.5682	0	0.869459	35.1043	6.27133	12.0108
	INA168-MGG_09736T0		yes	K	2.61199	75.1433	304.427	470.565	537.373	0.749168	7.70237	76.9734	45.0045	142.31
	INA168-MGG_10408T0		yes	K	0	2.98761	8.65958	56.3901	101.034	0	2.70677	12.8175	11.7109	15.1018
	INA168-MGG_10510T0		yes	K	0.959094	9.47979	6.98024	26.0712	32.2368	0.423079	7.61936	5.65848	6.12923	11.1239
	INA168-MGG_12523T0		yes	K	2.70247	24.8148	37.0383	78.6571	161.196	1.98011	13.903	24.8312	26.5829	21.6095
	INA168-MGG_12930T0		yes	K	1.50474	4.56425	51.0805	78.1994	104.267	0.805189	4.32842	6.24881	27.3097	26.6676
	INA168-MGG_13262T0		yes	K	1.34837	8.951	5.81103	17.1109	24.6839	0.401194	3.93828	3.10504	1.08458	3.56554
	INA168-MGG_13598T0		yes	K	0	1.51926	11.5538	124.465	176.689	0	2.63143	6.29394	19.8308	27.4076
	INA168-MGG_13953T0		yes	K	0.0738948	0	0.620506	0.936343	1.97978	0.12799	0	1.07475	0.237948	0.277125
	INA168-MGG_15022T0		yes	K	11.5688	62.5117	72.661	429.882	495.938	4.76076	15.1306	45.9929	44.6493	73.8656
	INA168-MGG_17148T0		yes	K	0	0	2.28123	5.90952	8.42375	0	0	3.9512	1.64315	7.67194
	INA168-MGG_18102T0		yes	K	0	0	0	4.52969	12.6455	0	0	0	7.84566	6.48283
	INA168.3078.1		yes	L	0	0	264.93	135.973	602.688	0	0	40.4536	59.3716	151.591
	INA168.3142.1		yes	L	0	0	16.0096	66.3275	298.419	0	0	3.75747	34.2564	80.2061
	INA168.3482.1		yes	L	0.138317	0	424.491	233.118	1025.66	0.239572	0	165.842	81.057	226.214
	INA168.4209.1		yes	L	0	0	72.6705	43.7982	166.463	0	0	38.2576	26.6059	29.8662
	INA168.4364.1		yes	L	11.7834	77.4383	392.766	172.227	726.636	1.15556	25.1688	138.025	56.6683	34.0324
	INA168.4868.1		yes	L	0	0.756551	2.79617	23.5012	91.971	0	1.31039	2.55931	10.5764	19.2948
	INA168.4880.1		yes	L	0	0	21.5726	58.2015	234.69	0	0	3.28664	25.3553	60.5224
	INA168.4894.1		yes	L	0	0	89.4715	68.5672	185.631	0	0	28.813	18.7067	40.5462
	INA168.542.1		yes	L	0	0	0	3.33418	15.9165	0	0	0	2.94636	9.08068
	INA168.7324.1		yes	L	0	0	71.2344	57.4168	177.044	0	0	10.5037	30.3974	26.8458
	INA168.7572.1		yes	L	0	0	82.8179	35.4219	152.252	0	0	55.6582	12.6134	54.2145
	INA168.7727.1		yes	L	0.150778	0	3.89329	9.71241	68.1567	0.261156	0	4.1	6.56126	17.6119
	INA168.799.1		yes	L	0	0	13.0975	12.0901	31.4726	0	0	10.7254	7.94341	10.4974
	INA168.9473.1		yes	L	0	0	4.90175	15.8181	59.4081	0	0	5.16201	10.6903	18.2359
	INA168-MGG_00380T0		yes	L	0	0	109.011	52.3307	188.511	0	0	55.7732	13.0857	56.1821
	INA168-MGG_00703T0		yes	L	0.230332	6.24128	182.714	119.892	666.933	0.398947	3.59633	105.342	63.0647	347.322
	INA168-MGG_00992T0		yes	L	10.8261	39.4876	102.533	81.0186	383.819	0.503893	9.05776	57.5612	32.1777	183.814
	INA168-MGG_02220T0		yes	L	0.356271	0	61.2773	106.172	669.372	0.617079	0	15.7717	61.6849	41.4975
	INA168-MGG_02222T0		yes	L	0	0	0	1.6115	16.4612	0	0	0	2.07528	2.73678
	INA168-MGG_02223T0		yes	L	0	0	4.43947	5.62992	28.2599	0	0	4.11259	0.749963	5.02686
	INA168-MGG_03326T0		yes	L	30.2723	136.879	276.897	217.649	945.276	7.72907	31.7704	45.2738	59.2158	191.382
	INA168-MGG_03593T0		yes	L	3.09374	191.481	403.85	399.117	1882.01	2.41035	67.3437	11.9941	149.011	167.453
	INA168-MGG_03870T0		yes	L	1.10591	4.82758	2.43467	5.58417	14.896	0.684564	2.57216	2.23573	3.27221	3.42132
	INA168-MGG_04546T0		yes	L	0	0	9.45219	25.1054	173.492	0	0	8.18592	14.2175	43.2524
	INA168-MGG_04603T0		yes	L	2.52889	9.31672	24.5849	26.7827	84.6597	0.566087	4.45498	5.85291	7.06216	29.3163
	INA168-MGG_04753T0		yes	L	0	0	41.9458	18.5099	138.293	0	0	23.9832	7.12094	48.6675
	INA168-MGG_04973T0		yes	L	0.751826	5.27358	23.7131	19.7296	50.5627	0.375903	4.81338	26.994	8.02368	8.76633
	INA168-MGG_05119T0		yes	L	4.73895	0	41.572	32.1972	78.0555	1.1968	0	22.7425	8.14413	27.7057
	INA168-MGG_05406T0		yes	L	2.45609	160.854	92.2003	77.0202	377.99	0.917613	11.3019	48.978	18.8114	139.568
	INA168-MGG_05424T0		yes	L	0	0	70.4239	54.52	233.422	0	0	30.2509	14.279	44.7419
	INA168-MGG_07356T0		yes	L	0	0	0	0	1.56345	0	0	0	0	1.37995
	INA168-MGG_07574T0		yes	L	1.60988	1.13483	13.7944	11.399	54.3449	0.0647325	1.96558	7.85936	4.75116	22.8435
	INA168-MGG_07630T0		yes	L	0.476558	279.279	1223.03	1171.95	3638.28	0.413123	136.252	221.532	475.051	143.833
	INA168-MGG_07631T0		yes	L	0.570606	17.8592	6.02823	1.06556	41.8733	0.37181	10.504	6.14265	0.933062	34.371
	INA168-MGG_07699T0		yes	L	0	0	0	0.517679	17.8157	0	0	0	0.896647	8.57925
	INA168-MGG_07854T0		yes	L	0.52056	0.852049	46.9722	62.3467	288.855	0.515725	1.47579	17.735	35.1739	12.459
	INA168-MGG_07920T0		yes	L	0	6.05394	3.94718	5.60446	17.3075	0	5.38853	0.597751	2.24072	3.5556
	INA168-MGG_08120T0		yes	L	1.45669	6.22081	11.1708	5.40564	18.3882	1.3862	3.16528	3.63737	2.64538	7.96294
	INA168-MGG_08696T0		yes	L	0.0970044	0	0	0.239966	1.86527	0.168017	0	0	0.415633	1.65429
	INA168-MGG_09376T0		yes	L	0.0701069	1.17746	3.2297	2.38694	6.97221	0.121429	2.03942	4.51298	1.89383	1.86576
	INA168-MGG_09665T0		yes	L	0	0	14.6951	5.61596	28.4783	0	0	8.03198	3.6898	2.01882
	INA168-MGG_09875T0		yes	L	0.779648	6.91436	12.8911	13.0762	32.3497	0.787027	0.601078	10.2554	7.155	13.7299
	INA168-MGG_10060T0		yes	L	0	0.471522	1.17844	5.2813	42.6183	0	0.8167	2.04112	1.31081	12.703
	INA168-MGG_10074T0		yes	L	0	0	0	0	3.22468	0	0	0	0	2.30823
	INA168-MGG_10237T0		yes	L	0.156841	20.1474	431.452	303.834	994.89	0.271656	9.25203	146.149	19.802	438.55
	INA168-MGG_10280T0		yes	L	0	0	358.13	140.008	594.733	0	0	162.29	53.1125	176.91
	INA168-MGG_10318T0		yes	L	0	1.52167	6.2709	21.8603	276.763	0	2.63562	5.80917	15.3907	28.7149
	INA168-MGG_10434T0		yes	L	0	0	0	0.687923	3.93268	0	0	0	0.700306	2.06136
	INA168-MGG_10473T0		yes	L	0.0776649	0	0	0.325626	1.82112	0.13452	0	0	0.331487	0.70929
	INA168-MGG_12068T0		yes	L	0.0704893	3.48441	6.57917	4.39395	36.5509	0.122091	5.10915	6.60489	1.56353	21.4241
	INA168-MGG_12690T0		yes	L	0	0	2.81031	2.68142	7.31054	0	0	4.8676	2.41767	2.42268
	INA168-MGG_12722T0		yes	L	0.1899	3.03872	6.11165	0.782883	14.9473	0.188136	3.16626	3.41515	0.317618	11.4223
	INA168-MGG_13108T0		yes	L	0	0	316.946	304.69	1139.8	0	0	123.56	53.8088	296.121
	INA168-MGG_13291T0		yes	L	0.0998717	2.29121	4.97402	12.0748	65.3786	0.0865171	2.20261	3.95894	10.1842	33.3067
	INA168-MGG_14156T0		yes	L	0	0	369.115	310.767	1371.75	0	0	166.494	165.384	487.002
	INA168-MGG_15370T0	AVR-Pita	yes	L	0	0	49.9068	33.8207	158.671	0	0	34.4162	22.1398	43.1226
	INA168-MGG_15443T0		yes	L	0	0	567.303	507.335	1701.71	0	0	168.66	231.246	229.213
	INA168-MGG_16496T0		yes	L	0	0	5.68233	3.40599	11.4106	0	0	9.84209	0.933565	5.56
	INA168-MGG_16693T0		yes	L	0	0	13.8408	73.8752	414.624	0	0	7.99234	33.8528	145.819
	INA168-MGG_16964T0		yes	L	0	0.999659	101.477	45.7554	185.389	0	1.73146	26.2274	17.9676	52.7777
	INA168-MGG_17266T0		yes	L	0	5.92973	183.194	168.57	755.848	0	10.2706	93.6585	64.3984	128.231
	INA168-MGG_17532T0		yes	L	9.72566	45.8803	35.6533	62.9598	177.013	5.28655	9.06303	25.2051	41.0485	102.007
	INA168-MGG_17556T0		yes	L	0	0	190.076	127.84	673.128	0	0	84.2872	56.1245	144.812
	INA168-MGG_18060T0		yes	L	0	0	3.01891	0.672449	8.03574	0	0	5.2289	1.16472	4.24152
	INA168.1205.1		yes	-	625.484	257.822	243.625	423.129	318.821	205.832	127.881	61.6758	37.7163	216.908
	INA168.1449.1		yes	-	3.12878	6.68876	7.63427	22.3407	24.147	0.414358	6.4301	8.03961	2.97601	5.86353
	INA168.1616.1		yes	-	17.4882	57.1692	46.7295	62.6492	46.5988	4.81677	15.524	6.77286	18.0606	8.57514
	INA168.2487.1		yes	-	38.128	8.60481	103.961	14.7095	37.8742	6.9209	1.91122	17.5627	2.7722	3.53051
	INA168.2497.1		yes	-	234.163	30.0594	673.715	179.081	567.205	52.8138	7.02542	227.406	48.4244	92.1596
	INA168.2519.1		yes	-	180.676	204.889	208.646	155.097	212.911	23.9098	16.6294	25.8628	33.2895	21.8224
	INA168.3098.1		yes	-	667.741	326.684	186.579	190.582	192.972	78.3795	34.6852	7.41544	12.0783	13.253
	INA168.3337.1		yes	-	533.519	73.6411	66.7606	24.6711	9.67883	128.775	33.7433	29.6919	8.66102	1.40886
	INA168.3714.1		yes	-	215.04	101.202	75.9626	112.864	106.158	47.8874	13.6561	41.088	18.195	7.79067
	INA168.578.1		yes	-	105.677	49.9077	20.4766	17.4122	10.3071	32.6438	17.2224	14.3017	14.2753	2.19183
	INA168.6007.1		yes	-	237.931	112.083	132.721	253.697	118.082	86.8085	35.6868	29.5912	6.3435	39.3567
	INA168.6046.1		yes	-	459.448	83.8212	171.431	424.733	388.93	242.133	77.5305	63.2161	101.929	102.674
	INA168.6507.1		yes	-	88.7085	359.967	1083	219.239	191.937	10.3038	55.2067	115.882	44.3358	38.9244
	INA168.6998.1		yes	-	177.954	119.373	160.307	75.5421	69.1484	38.7359	17.4911	53.8462	7.06085	18.7014
	INA168.7122.1		yes	-	19.8927	17.1647	9.29567	8.21301	6.92874	2.10685	5.33041	3.01691	0.405825	0.664945
	INA168.7593.1		yes	-	9.70459	15.7825	40.1587	19.6045	23.5243	1.09917	3.85517	41.4685	2.8512	3.18886
	INA168.7873.1		yes	-	247.535	95.9191	45.9403	51.5345	71.4338	79.1427	41.3086	15.2638	6.87631	30.5213
	INA168.8775.1		yes	-	57.7195	30.509	86.5738	41.061	49.9911	18.2133	13.4748	36.7135	7.48634	9.41588
	INA168-MGG_00033T0		yes	-	2.06242	2.22063	3.65243	0.916213	0.272761	1.65493	1.94281	4.51734	0.672186	0.340202
	INA168-MGG_00052T0		yes	-	31.0913	230.003	47.4571	41.5584	31.7223	5.45155	84.9284	31.5594	3.37834	1.70224
	INA168-MGG_00066T0		yes	-	5.85749	3.96472	1.13971	0.255194	0.193348	0.761732	4.99623	1.97404	0.442009	0.172323
	INA168-MGG_00074T0		yes	-	1.21652	11.2924	11.2801	4.02916	1.30929	0.650963	3.91795	5.44112	2.4591	0.627203
	INA168-MGG_00081T0		yes	-	8073.17	1058	538.913	1892.03	684.511	2819.76	233.881	96.4682	435.084	184.907
	INA168-MGG_00083T0		yes	-	0.411704	3.80127	4.4196	2.94888	2.76603	0.415601	4.0211	1.03729	1.80392	0.960691
	INA168-MGG_00095T0		yes	-	1.76456	2.08673	5.24238	4.10558	4.03614	1.47601	2.00603	5.36788	1.92881	0.731173
	INA168-MGG_00110T0		yes	-	3.13049	24.898	22.969	9.02897	5.29098	1.02649	3.92181	9.72512	3.4806	2.65289
	INA168-MGG_00140T0		yes	-	51.9844	35.6019	48.5629	20.9541	17.6854	9.63913	3.93495	12.286	5.25096	2.9744
	INA168-MGG_00148T0		yes	-	0.303068	8.10735	0	2.68392	3.99865	0.52493	7.79982	0	2.35019	1.63476
	INA168-MGG_00181T0		yes	-	3.02614	25.9825	23.7695	18.7936	6.17076	0.671923	6.54853	5.1965	1.18819	3.19188
	INA168-MGG_00194T0		yes	-	31.85	32.0704	7.50498	3.42494	1.58871	5.9595	25.8348	3.81724	1.97077	0.198648
	INA168-MGG_00202T0		yes	-	4.80632	12.5925	11.2319	18.8763	14.4617	0.656766	7.46739	9.67634	8.00337	2.36007
	INA168-MGG_00205T0		yes	-	8.81032	21.1003	29.3722	16.1011	16.7941	1.50016	14.8009	10.0613	0.483475	6.93655
	INA168-MGG_00210T0		yes	-	30.6568	56.0969	49.9554	44.4648	46.1855	6.73297	5.11659	11.9228	5.13096	12.8948
	INA168-MGG_00215T0		yes	-	0.340153	0	0	0	0	0.331373	0	0	0	0
	INA168-MGG_00216T0		yes	-	0	0	0	0	0	0	0	0	0	0
	INA168-MGG_00225T0		yes	-	0.221411	0	11.1917	2.45732	0	0.383495	0	8.90345	1.24147	0
	INA168-MGG_00227T0		yes	-	1.11687	3.06194	3.56344	0.552482	0.836309	0.52718	3.32069	3.30106	0.667762	0.958184
	INA168-MGG_00281T0		yes	-	0	0	1.06008	1.89933	0.51427	0	0	1.83612	0.959566	0.471951
	INA168-MGG_00296T0		yes	-	4.81861	5.36417	19.9592	5.16138	2.35324	1.21056	1.43328	4.36812	2.12927	1.43517
	INA168-MGG_00305T0		yes	-	0	0	0	0	0	0	0	0	0	0
	INA168-MGG_00310T0		yes	-	0.594144	0	4.48299	1.11917	3.61564	0.0238902	0	0.678893	1.01321	1.26078
	INA168-MGG_00314T0		yes	-	3.62113	32.0072	48.2126	14.9374	8.19753	1.89836	20.8009	12.5268	4.72546	3.63842
	INA168-MGG_00316T0		yes	-	5.63771	13.1522	15.1583	6.56569	7.51957	1.95133	5.97052	12.7357	2.32911	0.492474
	INA168-MGG_00319T0		yes	-	49.378	22.9514	17.6735	6.3508	7.02177	16.2281	4.28734	4.67867	1.60431	0.984955
	INA168-MGG_00321T0		yes	-	0.453344	1.22856	0.569857	0.87948	0.27645	0.147432	1.16508	0.987021	0.241061	0.253702
	INA168-MGG_00322T0		yes	-	1.23852	1.80226	1.83471	6.04459	3.06443	0.524377	2.14491	1.99861	0.907109	0.619203
	INA168-MGG_00390T0		yes	-	0.889354	0	1.20667	1.00392	0.57198	0.413518	0	2.09002	0.950022	0.667829
	INA168-MGG_00469T0		yes	-	10.2699	13.6503	19.7765	14.3973	13.9091	0.529458	5.10666	7.36223	3.02992	2.53163
	INA168-MGG_00486T0		yes	-	2.99349	9.97606	12.2938	1.91709	2.41732	0.471478	1.86524	6.5765	0.487182	1.87499
	INA168-MGG_00488T0		yes	-	167.988	87.1882	65.7982	133.256	130.264	21.9934	18.4331	4.32069	5.94225	3.81302
	INA168-MGG_00505T0		yes	-	417.61	249.213	216.499	386.547	423.527	75.5341	33.0541	49.362	37.1806	13.1536
	INA168-MGG_00506T0		yes	-	62.152	38.4227	43.2173	37.035	22.7876	8.85591	4.49521	9.42088	1.06407	4.34838
	INA168-MGG_00511T0		yes	-	1.66408	3.29206	0	0.392464	0.127804	1.20069	3.16476	0	0.679768	0.221363
	INA168-MGG_00527T0		yes	-	95.4768	220.561	204.406	966.18	583.028	24.2134	55.3059	117.723	47.8315	59.2198
	INA168-MGG_00531T0		yes	-	84.6281	2.5729	0.793763	0.780556	0.496134	35.0742	3.66235	1.37484	0.969774	0.208382
	INA168-MGG_00552T0		yes	-	342.999	117.548	146.753	161.429	105.375	82.0507	25.4029	27.7088	13.2651	19.6723
	INA168-MGG_00565T0		yes	-	0.150152	0	1.19743	0	1.10742	0.260072	0	2.074	0	0.627856
	INA168-MGG_00566T0		yes	-	0.396526	0	0	0.244813	0	0.185655	0	0	0.424029	0
	INA168-MGG_00574T0		yes	-	0.549328	1.2273	5.18857	1.5501	0.531036	0.313432	2.12575	5.94676	0.991514	0.357799
	INA168-MGG_00578T0		yes	-	1.07095	10.1527	3.46977	1.55031	1.01262	1.00189	1.77851	3.20972	1.01661	0.251295
	INA168-MGG_00588T0		yes	-	67.0302	30.2187	37.74	41.9999	37.3115	11.8735	4.51588	19.0369	8.66443	4.54351
	INA168-MGG_00592T0		yes	-	649.656	875.165	728.047	201.291	387.569	29.5711	161.903	107.02	37.1172	44.0458
	INA168-MGG_00593T0		yes	-	0.395549	2.9798	3.93508	0.908	1.17706	0.154444	0.66452	3.12027	0.546855	0.918072
	INA168-MGG_00618T0		yes	-	11.9418	11.7595	5.966	2.89304	0.258513	2.27882	6.24881	8.61803	1.24786	0.240774
	INA168-MGG_00629T0		yes	-	16.9996	3.88639	1.80267	0.807272	0	6.04645	3.68559	3.12231	1.39824	0
	INA168-MGG_00667T0		yes	-	37.3833	20.6846	36.6679	32.5619	20.2761	16.2676	6.14622	4.75154	2.87087	2.45439
	INA168-MGG_00671T0		yes	-	1.57052	0.680843	4.8697	3.52494	4.34935	0.604466	1.17925	2.96497	1.40111	0.36086
	INA168-MGG_00677T0		yes	-	35.1075	139.807	45.1598	12.3807	4.96652	16.6519	6.98266	19.2112	3.84243	1.71025
	INA168-MGG_00683T0		yes	-	30.2884	24.5463	62.9691	41.6265	36.5429	7.11105	13.6512	14.7893	0.910387	8.39112
	INA168-MGG_00732T0		yes	-	0.296657	0	0	0.438686	0	0.257524	0	0	0.759827	0
	INA168-MGG_00737T0		yes	-	161.407	545.044	334.045	471.257	1010.4	51.2797	115.282	132.377	34.779	120.875
	INA168-MGG_00742T0		yes	-	65.4437	72.4302	46.8452	22.9631	18.432	24.4271	13.9488	24.798	6.84068	3.70688
	INA168-MGG_00742T1		yes	-	65.4437	72.4302	46.8452	22.9631	18.432	24.4271	13.9488	24.798	6.84068	3.70688
	INA168-MGG_00756T0		yes	-	4.68364	5.65055	5.06126	4.95393	3.26816	0.262171	2.28942	0.766464	1.47816	0.583822
	INA168-MGG_00775T0		yes	-	102.208	51.5842	76.7427	55.6961	36.4281	43.2626	5.84272	10.8413	3.13139	4.34458
	INA168-MGG_00779T0		yes	-	3.19067	6.97171	13.1175	4.98563	7.52647	0.864935	2.71398	10.3937	0.90388	1.57354
	INA168-MGG_00816T0		yes	-	0.567968	3.9068	3.78023	2.47534	3.41668	0.983749	3.75861	1.37382	0.694553	1.84576
	INA168-MGG_00819T0		yes	-	16.2469	43.5876	25.2533	21.8397	12.4154	1.65094	7.44573	11.557	0.650511	2.88909
	INA168-MGG_00825T0		yes	-	0	0	0	0	0	0	0	0	0	0
	INA168-MGG_00863T0		yes	-	2.33833	4.61625	2.4584	1.79794	0.259978	1.239	4.21341	2.67802	0.908058	0.242138
	INA168-MGG_00888T0		yes	-	2.3943	0.650811	1.2199	1.0434	0.662045	0.67063	1.12724	2.11292	0.444746	0.0827311
	INA168-MGG_00951T0		yes	-	2.25352	5.00494	16.4632	8.11997	7.77152	0.488272	3.71264	3.68669	1.61699	2.87513
	INA168-MGG_01001T0		yes	-	1.2307	6.55931	6.99562	11.6388	6.77224	0.652975	1.14904	1.80287	1.71598	1.61475
	INA168-MGG_01064T0		yes	-	454.381	545.474	526.303	211.316	161.235	50.3288	86.4684	143.576	7.29972	4.83891
	INA168-MGG_01085T0		yes	-	3.34457	14.5764	11.4888	14.7788	13.0145	2.20385	9.5085	6.75328	1.11733	2.21855
	INA168-MGG_01134T0		yes	-	327.243	140.149	88.3769	49.5343	75.198	32.5776	16.7584	40.6255	18.1376	6.94786
	INA168-MGG_01147T0		yes	-	1.49833	8.7848	12.6736	5.36736	3.0119	0.781517	4.79965	15.4933	2.47506	0.605803
	INA168-MGG_01149T0		yes	-	350.586	196.233	86.3436	18.4126	2.59667	54.3759	38.5154	21.7191	0.986446	2.79374
	INA168-MGG_01173T0	MHP1	yes	-	0	0	0	0.895652	0.366909	0	0	0	1.55131	0.635505
	INA168-MGG_01188T0		yes	-	0	0	0	0	0	0	0	0	0	0
	INA168-MGG_01195T0		yes	-	1.67241	0	2.23501	2.15952	2.56563	0.737741	0	3.87114	1.37153	0.510492
	INA168-MGG_01243T0		yes	-	62.1203	24.6243	44.5339	30.4487	20.2756	20.9426	5.36054	10.5742	3.83364	1.65931
	INA168-MGG_01275T0		yes	-	0.804541	1.31497	1.56842	0.935383	2.49372	0.437322	1.26509	0.36811	0.503955	0.42056
	INA168-MGG_01326T0		yes	-	23.0695	73.8722	74.1529	115.781	120.619	11.2195	12.2861	9.57745	7.85534	5.37498
	INA168-MGG_01328T0		yes	-	30.3372	29.4417	22.7647	2.82286	3.02423	3.39344	10.3972	3.86912	0.178928	1.51382
	INA168-MGG_01336T0		yes	-	11.8297	27.707	23.2997	11.7781	11.3172	2.93102	2.08144	5.02567	2.6941	1.95656
	INA168-MGG_01343T0		yes	-	1.60367	9.58288	6.07841	9.65846	15.4478	1.929	3.45559	5.26648	3.34093	0.326753
	INA168-MGG_01350T0		yes	-	4.34642	1.80443	0.909883	1.20293	0.463943	2.94469	0.154064	0.78799	0.360571	0.186535
	INA168-MGG_01357T0		yes	-	2.17534	6.87398	3.12415	1.52101	0.211557	0.838996	5.9554	2.85951	1.1159	0.188552
	INA168-MGG_01366T0		yes	-	8.69575	3.33304	2.14337	0.406363	0	7.51079	2.90243	1.98273	0.391519	0
	INA168-MGG_01370T0		yes	-	16.127	12.4268	11.2428	3.36343	2.80183	1.33731	1.37538	8.50393	0.292673	0.327419
	INA168-MGG_01375T0		yes	-	0.116497	0	0	0	0	0.201779	0	0	0	0
	INA168-MGG_01396T0		yes	-	1.19388	1.28961	4.23822	1.86098	1.09148	1.26991	1.22298	0.550059	0.596503	0.646063
	INA168-MGG_01399T0		yes	-	1.47538	6.19537	3.04182	0.49271	0	0.213468	0.538575	1.10547	0.50158	0
	INA168-MGG_01402T0		yes	-	1.30341	2.48041	6.99518	4.79784	4.39197	1.31798	2.35226	3.05597	0.920691	0.393614
	INA168-MGG_01403T0		yes	-	1.50727	7.24245	3.68673	3.14082	1.71075	0.199614	7.20804	1.33984	0.869688	0.855125
	INA168-MGG_01411T0		yes	-	0.543045	0	0	1.1709	0	0.940582	0	0	1.19198	0
	INA168-MGG_01466T0		yes	-	155.355	120.3	56.6654	122.665	41.3696	56.0032	20.7951	2.12098	5.92261	9.33422
	INA168-MGG_01466T1		yes	-	155.355	120.3	56.6654	122.665	41.3696	56.0032	20.7951	2.12098	5.92261	9.33422
	INA168-MGG_01495T0		yes	-	2.35243	0	0	0	0.500199	0.313124	0	0	0	0.445806
	INA168-MGG_01530T0		yes	-	105.185	110.327	82.3775	95.9137	65.6774	11.1785	10.5458	32.5312	7.15602	1.90753
	INA168-MGG_01532T0		yes	-	2.86944	0	1.48932	0.594761	0	1.26578	0	2.57958	1.03016	0
	INA168-MGG_01557T0		yes	-	155.764	257.465	141.078	113.711	88.5127	51.0306	53.2136	24.9103	15.9615	8.66603
	INA168-MGG_01563T0		yes	-	45.7333	42.8726	33.9429	31.8319	16.4684	11.9295	3.07664	8.19036	3.20813	0.193564
	INA168-MGG_01571T0		yes	-	0.14645	0	0	0.0688636	0.0714154	0.14901	0	0	0.119275	0.123695
	INA168-MGG_01603T0		yes	-	19.1112	3.92113	21.8985	4.93041	2.00702	9.4037	5.20722	12.2547	4.66968	0.409271
	INA168-MGG_01607T0		yes	-	95.9062	407.375	264.662	416.208	273.437	90.7338	43.9773	26.231	18.7792	34.952
	INA168-MGG_01609T0		yes	-	4907.65	1900.53	1235.9	1491.59	1072.42	394.081	91.9559	267.65	178.66	83.1445
	INA168-MGG_01678T0		yes	-	481.314	110.825	68.0105	22.2458	12.9145	147.264	16.4808	20.0648	7.99658	3.47053
	INA168-MGG_01748T0		yes	-	11.423	12.1379	13.2952	33.0603	23.1608	0.393788	4.15579	10.6812	0.782047	2.73569
	INA168-MGG_01750T0		yes	-	11.0878	14.5351	19.0176	14.1667	11.3752	4.73138	1.24102	2.62585	2.678	0.516629
	INA168-MGG_01764T0		yes	-	1.74394	8.61627	9.44074	2.35582	0.584579	0.950207	5.1832	1.41448	0.823506	0.631524
	INA168-MGG_01813T0		yes	-	22.9255	12.4603	8.02126	15.9057	11.4004	14.4053	1.93199	2.42875	1.6377	1.57542
	INA168-MGG_01851T0		yes	-	1.05298	4.88186	0	0	0.702958	1.2263	4.2711	0	0	0.6163
	INA168-MGG_01861T0		yes	-	7.60396	9.47993	3.9184	0.829786	1.86976	4.29995	0.809402	3.62472	0.844722	0.745607
	INA168-MGG_01862T0		yes	-	5.95156	7.35358	5.82989	15.4953	22.6424	3.08277	4.16698	7.42151	2.78378	10.7612
	INA168-MGG_01867T0		yes	-	11.4656	11.149	9.35358	1.65332	0.624649	0.963751	8.7285	3.69054	1.1421	0.129216
	INA168-MGG_01868T0		yes	-	0.0431131	0.42743	0.343815	0.245716	0	0.074674	0.740331	0.595506	0.213021	0
	INA168-MGG_01872T0		yes	-	108.374	18.5487	59.7741	15.476	39.4905	41.5586	14.6662	7.51866	3.68611	0.11271
	INA168-MGG_01879T0		yes	-	0	0	0	0	0	0	0	0	0	0
	INA168-MGG_01943T0		yes	-	0	0	1.56932	0.737257	0	0	0	2.71813	1.27697	0
	INA168-MGG_01944T0		yes	-	0.866538	1.68928	4.07646	2.99578	5.81817	0.800096	2.92592	7.06063	1.78031	1.88769
	INA168-MGG_01963T0		yes	-	32.6026	38.1417	131.287	24.7617	32.4512	5.65362	29.5107	50.77	12.5919	6.39042
	INA168-MGG_01970T0		yes	-	23.4053	23.5529	31.908	27.113	19.2685	6.9562	7.13978	3.02565	0.302751	2.46141
	INA168-MGG_01977T0		yes	-	57.7969	16.9597	33.7351	27.6999	23.1113	28.6789	3.36356	2.28915	3.64758	4.10988
	INA168-MGG_02082T0		yes	-	0.139474	0	0	0.188084	0	0.241577	0	0	0.325771	0
	INA168-MGG_02097T0		yes	-	0.385374	2.47535	1.16615	1.76709	1.46853	0.0740639	1.20122	2.01983	0.378461	0.189847
	INA168-MGG_02106T0		yes	-	2.32349	0	14.8415	3.47549	3.55796	2.02738	0	12.6803	1.43937	0.707939
	INA168-MGG_02118T0		yes	-	0	1.62293	1.14837	0.383692	0	0	2.81099	1.98903	0.664573	0
	INA168-MGG_02121T0		yes	-	0.0984613	0	0	0	0	0.17054	0	0	0	0
	INA168-MGG_02130T0		yes	-	60.136	35.9185	6.45669	4.53841	4.57619	3.99397	5.86104	5.97278	0.577463	0.885099
	INA168-MGG_02134T0		yes	-	6.83402	10.0842	43.2417	46.0805	14.2038	1.69843	5.20449	19.3473	13.0518	1.77249
	INA168-MGG_02139T0		yes	-	0	0	0	0	0	0	0	0	0	0
	INA168-MGG_02156T0		yes	-	24.8205	45.643	20.2355	41.892	38.5824	6.32209	5.94603	1.79303	12.9369	5.5825
	INA168-MGG_02234T0		yes	-	0	1.3129	0	0.457354	0	0	2.27401	0	0.79216	0
	INA168-MGG_02243T0		yes	-	2.12703	0.951	4.22818	5.79046	4.08206	1.489	0.901864	2.10195	1.87112	0.513205
	INA168-MGG_02245T0		yes	-	0.14828	1.31115	1.10615	1.70941	0.0705213	0.256829	2.27099	0.980376	1.0457	0.122147
	INA168-MGG_02257T0		yes	-	1.61383	13.5544	14.3174	7.88333	1.21578	1.43616	1.15728	9.52561	3.85368	0.428081
	INA168-MGG_02275T0		yes	-	13.0798	5.19141	19.7248	69.5094	52.2478	12.3907	4.50138	19.8398	23.437	23.2251
	INA168-MGG_02295T0		yes	-	29.3624	25.3051	88.9381	353.302	92.1939	7.4311	18.2778	19.6625	32.9343	30.1946
	INA168-MGG_02297T0		yes	-	69.0144	56.4344	63.6833	54.3285	39.0322	5.07044	19.117	8.31105	6.74215	5.65868
	INA168-MGG_02341T0		yes	-	0	0	0	0	0	0	0	0	0	0
	INA168-MGG_02368T0		yes	-	13.6033	20.979	33.0761	69.5749	63.2847	3.90902	5.54985	9.70772	4.40544	8.68081
	INA168-MGG_02373T0		yes	-	2.16711	3.13384	5.61537	6.76049	4.12019	0.490811	2.72897	3.3387	2.72098	1.25359
	INA168-MGG_02386T0		yes	-	68.31	52.3677	39.3727	28.8245	20.4942	8.23366	17.9528	2.12312	5.98001	5.45226
	INA168-MGG_02431T0		yes	-	0.220662	0	0	0	0.334213	0.382198	0	0	0	0.578873
	INA168-MGG_02502T0		yes	-	5.16535	14.6469	13.0934	11.2214	6.82294	2.15373	7.23053	3.11447	3.32577	3.20628
	INA168-MGG_02503T0		yes	-	234.027	560.476	936.491	1119.1	940.479	111.814	110.762	59.8631	63.5252	60.6028
	INA168-MGG_02508T0		yes	-	6.6096	8.51689	5.9869	1.44756	3.49528	2.66062	6.46267	2.97625	1.25578	1.7944
	INA168-MGG_02601T0		yes	-	5.3307	1.71877	6.16182	2.4533	1.11535	3.79117	1.62997	1.45327	1.34605	0.572597
	INA168-MGG_02614T0		yes	-	146.378	46.4426	24.7807	5.4569	0.522751	130.485	36.6112	17.9255	3.16633	0.512567
	INA168-MGG_02630T0		yes	-	49.9451	25.0314	32.3086	38.2663	34.0987	6.34841	6.87106	5.88369	3.0759	3.21632
	INA168-MGG_02635T0		yes	-	0.906012	0	6.11134	0	3.57405	0.897597	0	5.66135	0	2.08512
	INA168-MGG_02638T0		yes	-	25.3778	12.3283	7.94477	2.04293	0.88429	13.5006	5.66136	5.034	0.92935	0.423611
	INA168-MGG_02647T0		yes	-	25935	11229.9	26235.4	4790.84	574.332	7746.27	7150.93	18018.5	2303.28	271.073
	INA168-MGG_02650T0		yes	-	0	0	0	0.136224	0.257908	0	0	0	0.235947	0.24021
	INA168-MGG_02662T0		yes	-	0.140047	0.935141	0	0	0.12651	0.242568	0.886824	0	0	0.219122
	INA168-MGG_02715T0		yes	-	9.36896	5.64091	33.7854	33.2174	33.4881	2.53976	4.91215	12.1945	6.72636	3.13117
	INA168-MGG_02720T0		yes	-	1.94677	0	0	0.640466	0	0.973356	0	0	1.10932	0
	INA168-MGG_02745T0		yes	-	18.1986	31.5697	14.9898	19.0761	9.35868	6.91132	4.39919	9.94073	1.42161	4.80752
	INA168-MGG_02754T0		yes	-	14.0068	18.889	14.2536	4.21568	3.56458	3.84213	10.4606	3.49347	0.407459	1.92315
	INA168-MGG_02756T0		yes	-	12.3179	90.9856	10.4945	2.64498	0.182823	4.29626	20.858	8.02824	1.58054	0.316659
	INA168-MGG_02758T0		yes	-	27.7928	23.8795	19.5719	5.31114	3.96529	5.96382	7.34078	10.9367	0.109695	1.16355
	INA168-MGG_02792T0		yes	-	11.9139	133.636	77.264	11.1397	1.31506	7.41454	23.265	14.0637	7.33721	0.125339
	INA168-MGG_02793T0		yes	-	0.52995	3.39163	4.91401	6.63291	4.20016	0.162091	3.80973	5.87171	0.176139	0.294566
	INA168-MGG_02818T0		yes	-	1.25281	0.970559	6.75202	4.36066	1.46314	0.205849	1.68106	2.30322	2.11101	0.457015
	INA168-MGG_02819T0		yes	-	19.6761	43.9636	17.9481	27.9284	13.7944	8.35318	12.97	5.17367	3.34286	1.50702
	INA168-MGG_02821T0		yes	-	47.9893	93.9991	66.6682	165.338	96.2897	11.0222	13.1107	4.99215	7.20092	10.5671
	INA168-MGG_02839T0		yes	-	6.69616	1.39258	1.81412	0.495463	0.285409	1.93218	1.67961	1.57109	0.638052	0.297507
	INA168-MGG_02848T0	MC69	yes	-	616.648	357.298	271.545	195.762	193.549	80.0221	77.7245	39.5051	39.4463	19.9993
	INA168-MGG_02849T0		yes	-	85.5341	51.936	12.6353	3.65908	1.37843	12.6878	4.83503	1.81387	2.37829	0.812161
	INA168-MGG_02851T0		yes	-	42.5675	75.7115	290.89	156.632	401.862	5.228	13.4474	41.8328	36.7582	16.017
	INA168-MGG_02853T0		yes	-	12.9817	26.7365	42.4588	24.5166	14.4049	2.38436	17.9703	16.0295	1.36424	1.54102
	INA168-MGG_02859T0		yes	-	121.293	59.6824	41.7382	63.5468	34.0868	30.1035	15.9927	9.10829	14.1283	2.01769
	INA168-MGG_02867T0		yes	-	30.1345	21.295	23.7832	32.121	24.5614	2.0066	6.0886	4.55078	2.43205	2.5355
	INA168-MGG_02884T0		yes	-	6.91148	33.1551	40.0695	15.6094	1.91734	1.70184	9.36845	15.443	9.54647	0.710741
	INA168-MGG_02898T0		yes	-	12.2492	16.0723	10.3308	92.3961	111.36	9.68315	4.11312	7.07267	45.7072	39.8217
	INA168-MGG_02915T0		yes	-	2.43864	6.02066	5.72738	3.30711	2.21726	1.62849	4.30827	5.29014	0.953164	0.922468
	INA168-MGG_02981T0		yes	-	2.65437	6.37275	9.68119	17.6163	12.3157	0.958039	3.79879	1.66827	2.46216	1.04323
	INA168-MGG_03014T0		yes	-	110.487	44.4932	36.4908	160.397	65.9029	53.8285	11.9493	23.3859	13.5255	8.38354
	INA168-MGG_03015T0		yes	-	0.545716	0.474663	0.450762	4.01963	1.8155	0.666351	0.822141	0.780742	1.95374	0.72764
	INA168-MGG_03042T0		yes	-	24.6605	56.791	33.4022	25.4461	11.1443	7.59106	7.79491	17.3309	8.4317	4.87704
	INA168-MGG_03043T0		yes	-	0	0	5.75047	1.34769	1.03194	0	0	0.861579	0.369396	0.698704
	INA168-MGG_03078T0		yes	-	0.220246	0	3.35325	2.06189	0	0.191192	0	4.14731	1.19288	0
	INA168-MGG_03079T0		yes	-	0.488352	1.37699	0	0.479679	0.296249	0.0196364	2.38501	0	0.830829	0.513118
	INA168-MGG_03085T0		yes	-	88.3704	0.603314	0.75391	0.168808	0	40.9715	1.04497	1.30581	0.292385	0
	INA168-MGG_03104T0		yes	-	1.16127	4.15172	5.44769	0.809462	0.261767	0.611754	3.18307	2.77245	0.368233	0.0594502
	INA168-MGG_03107T0		yes	-	27.1052	54.0967	45.3061	16.4	16.276	30.7133	10.2265	16.1295	2.51968	2.7301
	INA168-MGG_03187T0		yes	-	48.5036	47.4689	31.0077	38.8564	27.1533	14.9861	9.01742	12.6176	2.99076	3.53589
	INA168-MGG_03200T0		yes	-	31.3365	55.1811	46.9454	61.2547	42.293	11.899	7.54073	6.45016	3.78239	3.63274
	INA168-MGG_03208T0		yes	-	0.0828816	1.87505	1.49749	0.894336	0.304612	0.143555	1.80254	2.59372	0.451831	0.355657
	INA168-MGG_03257T0		yes	-	6.24191	18.0813	20.3525	10.9206	15.8162	4.48593	2.5712	21.9736	0.972848	2.43333
	INA168-MGG_03308T0		yes	-	43.718	7.48834	7.50824	5.26046	0.914461	22.2407	4.7439	6.87223	1.17637	1.0677
	INA168-MGG_03315T0		yes	-	1.06781	10.8664	4.83526	2.7821	1.53997	0.523735	9.81367	2.45006	1.17286	0.236649
	INA168-MGG_03346T0		yes	-	31.003	18.5121	16.9434	10.1958	10.78	11.7095	8.51913	5.3082	0.279775	2.7687
	INA168-MGG_03347T0		yes	-	2485.88	115.106	123.456	36.5487	8.28068	174.181	39.7115	50.0575	23.8404	2.15137
	INA168-MGG_03353T0		yes	-	28.2723	56.1866	218.666	180.544	120.245	6.83257	22.7152	5.81814	16.6871	10.9343
	INA168-MGG_03364T0		yes	-	4.12461	8.62038	14.1816	2.17269	1.3005	0.789796	3.41964	3.75879	2.53152	1.27526
	INA168-MGG_03367T0		yes	-	7.46218	5.03814	22.1724	11.2073	11.4405	0.849056	1.44096	9.99035	4.38552	2.80143
	INA168-MGG_03368T0		yes	-	9.05191	3.63057	16.7388	11.9426	21.7601	1.03677	3.49285	2.63636	2.75946	2.80023
	INA168-MGG_03369T0		yes	-	33.6728	5.33188	12.2893	2.69862	3.50015	5.54004	6.43084	9.19546	2.60004	1.47471
	INA168-MGG_03394T0		yes	-	10.355	16.6111	10.9662	5.99619	13.1804	3.39716	1.47092	5.2305	0.787081	1.93808
	INA168-MGG_03407T0		yes	-	3.49427	3.7551	5.61051	11.1237	7.52563	1.75761	0.320612	0.122141	3.26122	1.39495
	INA168-MGG_03417T0		yes	-	2.7575	0.817978	1.98986	2.07414	1.43857	1.6228	1.41678	1.84334	0.709247	0.339536
	INA168-MGG_03442T0		yes	-	1.20757	16.3812	11.9599	1.8095	2.10315	0.706386	10.7818	13.0054	0.555781	0.737593
	INA168-MGG_03456T0		yes	-	3.73559	6.88213	5.46407	5.28866	5.46542	2.97377	1.53477	1.07275	1.59271	0.511022
	INA168-MGG_03457T0		yes	-	0.279927	0	0.866997	0.60357	0.402647	0.484848	0	1.50168	0.614435	0.697404
	INA168-MGG_03461T0		yes	-	8.09932	37.1818	115.982	19.9949	5.56151	5.30742	10.1039	39.4922	13.1798	1.22227
	INA168-MGG_03474T0		yes	-	0.889494	3.1756	4.38908	2.07996	0.985406	0.170949	3.35925	1.79752	2.48088	0.834729
	INA168-MGG_03495T0		yes	-	0	1.87698	5.87601	0	0.226881	0	3.25102	5.37827	0	0.392969
	INA168-MGG_03502T0		yes	-	8.18055	16.4003	21.5382	11.4746	13.0753	3.80554	11.1292	12.8233	1.81104	2.44424
	INA168-MGG_03503T0		yes	-	0.116835	1.90783	0	0.945603	0.36862	0.202364	3.30445	0	1.00085	0.325343
	INA168-MGG_03505T0		yes	-	0.876848	3.2919	4.78598	2.13612	1.48825	0.57136	2.88005	1.73933	1.926	0.485368
	INA168-MGG_03507T0		yes	-	9.23425	2.90157	2.61941	5.49725	2.18424	3.59489	3.50217	2.42309	1.83245	1.34995
	INA168-MGG_03508T0		yes	-	4.55406	9.30621	6.98728	12.6088	8.3382	1.80304	4.98089	4.74291	2.9055	1.74471
	INA168-MGG_03510T0		yes	-	19.1772	30.7625	29.4513	41.7933	31.9285	5.07549	7.16662	3.90677	2.07433	0.324402
	INA168-MGG_03529T0		yes	-	108.899	33.1496	23.8558	7.71031	1.59342	49.5818	3.81785	17.5957	3.80316	1.05702
	INA168-MGG_03544T0		yes	-	0.233531	1.17738	0.490422	0	0	0.237614	2.03928	0.849437	0	0
	INA168-MGG_03565T0		yes	-	30.9917	52.2018	93.1153	63.1211	46.4954	5.06988	23.15	20.5225	4.06564	7.189
	INA168-MGG_03599T0		yes	-	35.0107	9.06481	3.30987	0.271964	0.440279	13.5623	2.9084	0.649819	0.26203	0.281157
	INA168-MGG_03620T0		yes	-	352.17	65.9932	62.3468	30.4356	14.7336	71.6454	14.7278	11.938	5.37582	1.78546
	INA168-MGG_03621T0		yes	-	86.7095	54.3515	31.2809	27.9475	22.4155	31.7653	8.18309	4.21693	5.77692	1.75189
	INA168-MGG_03670T0		yes	-	2112.61	1865.48	1190.28	643.426	326.536	480.372	72.4419	209.435	28.2931	48.6793
	INA168-MGG_03682T0		yes	-	5.09026	44.5113	39.8692	23.0865	10.9452	2.57882	10.1023	9.90414	4.27447	3.61434
	INA168-MGG_03685T0		yes	-	32.982	26.3498	7.25866	1.26727	1.27521	13.9445	36.1965	6.43332	2.19497	0.817972
	INA168-MGG_03687T0		yes	-	37.1005	95.6757	129.179	199.323	116.225	17.5184	36.7721	11.5765	12.5084	19.7286
	INA168-MGG_03691T0		yes	-	505.48	264.601	241.592	311.422	251.866	104.532	33.3431	29.1614	26.6706	44.4002
	INA168-MGG_03692T0		yes	-	10.9404	19.1307	43.8376	71.7846	30.6156	3.09521	7.08967	7.72769	3.52768	4.62568
	INA168-MGG_03755T0		yes	-	2.04593	1.14936	1.09148	0.59022	0	0.86623	1.99075	1.89051	0.600844	0
	INA168-MGG_03759T0		yes	-	53.3859	46.0492	33.1542	32.2373	22.136	10.7163	9.37111	2.13348	4.58868	0.893369
	INA168-MGG_03760T0		yes	-	0.103494	0	0	0.287093	0	0.179257	0	0	0.49726	0
	INA168-MGG_03761T0		yes	-	0.672761	8.72802	6.17827	4.65543	3.83455	0.169748	0.74072	0.565752	0.627501	0.804541
	INA168-MGG_03784T0		yes	-	1.15809	10.5909	1.08705	0	0	0.635571	4.31957	1.88283	0	0
	INA168-MGG_03806T0		yes	-	0	0.859589	0	0	0.885548	0	1.48885	0	0	0.771223
	INA168-MGG_03811T0		yes	-	0.935355	0.307385	0	9.33623	2.97272	0.88608	0.532406	0	2.43083	1.14114
	INA168-MGG_03826T0		yes	-	4.60677	11.7525	11.6617	2.61233	1.64501	1.10566	7.47635	5.5263	1.73761	0.664817
	INA168-MGG_03858T0		yes	-	8.932	29.3953	26.6338	13.2391	8.2411	8.239	5.5733	11.2106	2.66291	2.35043
	INA168-MGG_03867T0		yes	-	1.04784	5.73506	0.854681	0.87594	1.21539	0.632611	4.84075	1.48035	0.0738999	1.41906
	INA168-MGG_03882T0		yes	-	20.8649	15.312	12.4004	13.6435	10.376	3.17873	5.32419	5.05188	0.889552	1.75577
	INA168-MGG_03890T0		yes	-	4.25572	6.62718	9.23845	3.67834	1.94943	3.07727	1.14063	3.07258	1.19403	0.316957
	INA168-MGG_03891T0		yes	-	106.537	458.003	1394.88	277.189	238.153	10.5638	76.3482	151.969	57.97	53.7338
	INA168-MGG_03919T0		yes	-	37.7481	33.1589	27.305	64.6399	52.0569	22.3936	5.7353	4.2089	5.0708	3.1357
	INA168-MGG_03968T0		yes	-	1.98735	7.61947	10.6305	3.77535	2.43063	0.326541	4.43577	7.82483	2.74174	0.264904
	INA168-MGG_03995T0		yes	-	10.2044	4.86822	122.413	43.184	32.131	2.95743	1.68904	15.8559	1.71641	18.8876
	INA168-MGG_04045T0		yes	-	8.23244	44.0682	42.3998	102.471	58.2766	4.08438	10.1367	7.143	2.01633	5.00121
	INA168-MGG_04057T0		yes	-	0.0900444	0	0.58732	0.263014	0.113623	0.155962	0	1.01727	0.455554	0.196802
	INA168-MGG_04078T0		yes	-	84.387	15.1642	67.776	25.1216	35.8029	13.4619	5.17159	2.1556	6.43554	2.03584
	INA168-MGG_04128T0		yes	-	23.4688	32.9974	43.6752	27.4086	15.29	4.3358	6.30554	2.01801	1.31142	2.0491
	INA168-MGG_04194T0		yes	-	1.34457	1.52009	7.30086	3.86234	0.722575	0.98081	2.63288	6.80385	4.22259	0.0661734
	INA168-MGG_04208T0		yes	-	0	0.9873	5.0052	0.326138	0	0	1.71005	3.17142	0.564887	0
	INA168-MGG_04209T0		yes	-	5.98485	15.0491	16.6974	9.13495	9.25095	2.38342	6.81633	12.0989	2.33554	1.65594
	INA168-MGG_04237T0		yes	-	23.5204	23.6788	32.1144	10.9121	14.7427	3.22679	4.13404	11.0367	1.59707	3.83525
	INA168-MGG_04252T0		yes	-	0.517017	0	1.04652	2.04721	1.46689	0.33313	0	0.96946	0.660319	0.3358
	INA168-MGG_04253T0		yes	-	0	0	0	1.33074	0.311768	0	0	0	0.976306	0.0708059
	INA168-MGG_04258T0		yes	-	0	4.90209	4.81229	0	1.81502	0	5.91678	5.24218	0	1.027
	INA168-MGG_04259T0		yes	-	1.07122	0	6.64378	0	0	1.10039	0	6.65535	0	0
	INA168-MGG_04305T0		yes	-	0	0	0	0.515234	0	0	0	0	0.450864	0
	INA168-MGG_04309T0		yes	-	0	0.560386	0	0.828579	0.149041	0	0.970617	0	0.530858	0.130667
	INA168-MGG_04316T0		yes	-	1.35333	0	0	0	0.0514809	0.115866	0	0	0	0.0891675
	INA168-MGG_04325T0		yes	-	390.424	361.292	295.794	381.299	327.651	51.9796	27.6947	37.7623	58.762	35.3951
	INA168-MGG_04354T0		yes	-	0.233736	0	2.91088	0	0	0.404843	0	5.04179	0	0
	INA168-MGG_04355T0		yes	-	0	0	0	0.686061	0.143715	0	0	0	0.69841	0.248921
	INA168-MGG_04374T0		yes	-	17.6651	50.9982	31.6106	72.1562	57.7562	6.34609	15.2273	6.83511	6.68671	5.46963
	INA168-MGG_04384T0		yes	-	0.671023	0	7.5951	1.21452	1.83074	0.659689	0	1.78258	1.05696	1.60505
	INA168-MGG_04419T0		yes	-	2.64119	6.85556	3.37467	4.00713	2.62699	2.14493	3.28429	2.68469	1.27062	1.30778
	INA168-MGG_04439T0		yes	-	185.916	113.018	208.361	158.21	112.598	12.3475	23.3962	69.2499	9.33384	2.96018
	INA168-MGG_04452T0		yes	-	1.73397	2.67561	13.4063	1.67202	2.99296	0.229637	4.63429	11.4948	1.45511	1.6037
	INA168-MGG_04499T0		yes	-	9.35358	2.44908	1.07495	1.07019	1.50387	6.09893	2.59072	1.86186	0.639234	0.772055
	INA168-MGG_04500T0		yes	-	34.0433	91.1148	94.9526	141.595	82.7034	7.50404	22.1879	18.4368	10.6519	12.0666
	INA168-MGG_04514T0		yes	-	31.5125	15.339	12.0231	6.29819	9.37138	0.585713	5.9217	1.50871	1.92106	2.27191
	INA168-MGG_04516T0		yes	-	11.3031	14.1177	18.1901	10.3328	10.0966	3.60692	4.03782	8.9285	2.15525	1.57561
	INA168-MGG_04527T0		yes	-	18.3793	29.317	27.108	23.1538	23.1762	0.926826	6.51594	9.39197	5.35392	1.52664
	INA168-MGG_04532T0		yes	-	1.7138	0.745747	3.06352	2.18011	2.42844	1.28604	1.29167	2.83392	0.971987	0.487292
	INA168-MGG_04534T0		yes	-	4.73875	5.87828	2.29816	4.63868	1.76669	1.16122	6.07927	2.30217	0.74358	0.72211
	INA168-MGG_04555T0		yes	-	22.169	47.1095	49.5418	24.1962	11.1645	3.15457	21.2662	10.3585	6.63754	4.8713
	INA168-MGG_04573T0		yes	-	0.948262	0.598359	0	0	0	0.370253	1.03639	0	0	0
	INA168-MGG_04583T0		yes	-	2.44604	3.99466	0	2.76565	2.15098	1.51425	6.91895	0	1.60693	1.0304
	INA168-MGG_04599T0		yes	-	522.432	272.206	894.932	2707.43	1668.38	36.8667	26.0594	138.091	159.622	182.502
	INA168-MGG_04642T0		yes	-	15.6968	10.0368	43.7234	20.6301	25.7004	9.35466	8.78113	15.6657	5.53791	10.5694
	INA168-MGG_04672T0		yes	-	100.567	95.3328	199.624	255.466	350.959	41.1144	15.726	112.309	80.9542	113.29
	INA168-MGG_04689T0		yes	-	444.144	216.506	262.074	275.167	239.368	14.3899	26.1897	57.4694	11.5486	22.939
	INA168-MGG_04703T0		yes	-	22.0344	15.7742	17.9906	30.7912	19.1285	11.2741	6.91726	1.0602	0.695363	2.47921
	INA168-MGG_04715T0		yes	-	27.3179	34.2567	35.0065	73.0957	46.7862	2.9867	3.73938	11.4062	1.97455	8.54618
	INA168-MGG_04756T0		yes	-	5.75761	15.195	11.0946	19.3886	9.96106	1.74649	7.54549	8.77507	6.76493	2.51003
	INA168-MGG_04765T0		yes	-	383.655	142.934	151.923	134.532	66.3201	147.793	22.1997	70.4126	19.7906	4.85869
	INA168-MGG_04778T0		yes	-	24.5498	5.13275	3.40214	3.78202	2.43332	13.3862	3.71008	4.75394	0.662266	0.977071
	INA168-MGG_04804T0		yes	-	15.3062	29.623	39.3482	12.0561	8.51314	7.56214	7.77641	25.4623	4.68286	2.48804
	INA168-MGG_04825T0		yes	-	28.3208	69.3721	28.737	49.3556	26.7127	5.24167	18.6332	11.9116	5.02024	6.09293
	INA168-MGG_04828T0		yes	-	35.7923	72.7777	53.0927	92.666	88.6543	3.09081	2.27134	14.9176	11.2893	3.50112
	INA168-MGG_04838T0		yes	-	0.59015	3.83997	1.71177	1.32933	0.913753	0.09627	1.92116	1.48312	1.15496	0.244271
	INA168-MGG_04841T0		yes	-	7.75312	7.92856	90.7779	21.5257	24.7816	2.88183	8.11095	11.9586	5.22557	4.04715
	INA168-MGG_04847T0		yes	-	2.364	19.2809	24.1745	11.0365	6.30134	1.45532	9.35013	20.1406	3.75709	0.734444
	INA168-MGG_04859T0		yes	-	2.1849	2.90759	8.49368	3.86089	3.15925	1.65585	2.75737	3.47853	0.649976	2.16972
	INA168-MGG_04870T0		yes	-	59.7096	117.578	121.176	103.552	45.75	30.1047	22.3924	23.1208	21.233	11.4109
	INA168-MGG_04889T0		yes	-	0	1.01181	2.89212	0.283106	2.20889	0	1.7525	2.56327	0.490354	2.21262
	INA168-MGG_04919T0		yes	-	95.3415	64.1285	63.7961	91.3772	76.7805	10.8061	3.03873	6.10571	2.97671	5.06624
	INA168-MGG_04920T0		yes	-	84.2679	152.851	67.7917	46.9509	24.5398	36.0548	3.02631	23.4982	7.54602	4.9689
	INA168-MGG_04922T0		yes	-	2.57845	11.8021	15.1133	1.82421	2.39158	0.692777	4.15576	18.1114	0.975256	1.46569
	INA168-MGG_04925T0		yes	-	80.644	33.9011	28.2266	8.6311	1.63857	29.4266	31.3384	18.8593	5.49174	0.534395
	INA168-MGG_04928T0		yes	-	12.5309	9.08459	2.76824	1.74181	2.54816	5.35375	12.6354	2.77306	1.39641	0.127925
	INA168-MGG_04936T0		yes	-	5.91149	3.71707	5.9411	5.55301	3.97319	0.998755	3.28691	5.67051	1.32559	0.766014
	INA168-MGG_04948T0		yes	-	14.6272	17.6413	13.1126	18.0567	18.5628	2.59441	1.50623	7.50011	2.51543	3.69023
	INA168-MGG_04979T0		yes	-	29.3077	39.5092	21.7793	22.7554	21.7109	7.26807	0.81223	3.95521	2.33112	0.207867
	INA168-MGG_04991T0		yes	-	60.7091	26.7147	26.9891	10.7545	11.7676	33.8342	15.2538	10.5534	2.7763	3.72109
	INA168-MGG_05023T0		yes	-	1.68617	8.43103	8.10807	2.18095	2.05462	1.23831	5.64831	2.08687	0.269844	1.1384
	INA168-MGG_05037T0		yes	-	0.0974303	1.37007	1.27099	0.854013	0.726369	0.168754	1.29928	2.20142	0.90391	0.164967
	INA168-MGG_05069T0		yes	-	4.54125	4.11375	20.9838	8.33249	37.4485	1.061	7.12522	7.84815	2.803	12.1794
	INA168-MGG_05070T0		yes	-	42.0147	40.7009	15.8474	2.87523	3.03593	7.91744	11.8469	4.35528	1.16785	0.674878
	INA168-MGG_05092T0		yes	-	4.29349	6.1804	9.752	7.89715	33.1134	1.76811	3.11193	4.95975	0.830561	4.72239
	INA168-MGG_05100T0		yes	-	52.2504	15.3261	22.7421	5.07888	3.86827	18.7284	12.9362	13.8337	0.855023	2.31751
	INA168-MGG_05108T0		yes	-	8.0518	13.1906	4.93273	3.4955	1.7738	2.50632	4.82576	5.19463	0.560328	0.880329
	INA168-MGG_05120T0		yes	-	1.01629	2.19735	6.52209	0.800165	1.63155	0.950498	2.11238	5.69737	0.786264	1.05736
	INA168-MGG_05124T0		yes	-	0.637826	1.37345	3.77338	1.02501	0.194107	0.131498	2.37889	3.49554	0.517849	0.172999
	INA168-MGG_05139T0		yes	-	4.77428	4.51527	9.04811	6.96314	12.6841	2.65392	4.04158	8.31376	2.88986	1.61721
	INA168-MGG_05164T0		yes	-	65.5679	173.132	16.4035	12.7729	1.8385	6.24697	60.4603	12.7158	6.55862	0.801988
	INA168-MGG_05232T0		yes	-	247.68	152.607	152.268	34.6662	13.4398	168.31	61.6531	59.0919	8.02724	2.35185
	INA168-MGG_05246T0		yes	-	32.5086	164.33	34.3404	10.6404	4.31497	3.3639	6.82637	12.7864	3.47957	0.429638
	INA168-MGG_05302T0		yes	-	1.03243	1.281	7.18909	5.05966	3.17949	0.526084	0.811523	5.82778	1.32106	0.373921
	INA168-MGG_05337T0		yes	-	5.06705	1.37566	3.32709	2.87296	0.893376	0.305373	1.20355	3.62431	1.04272	0.295492
	INA168-MGG_05344T0		yes	-	1895.26	2894.58	948.525	3224.95	1432.8	134.678	1006.01	318.901	332.654	266.676
	INA168-MGG_05351T0		yes	-	3635.52	106.641	90.1169	16.438	4.65239	485.614	12.4575	22.6501	6.68694	1.01869
	INA168-MGG_05366T0		yes	-	45.5727	58.4432	16.5843	3.90015	2.12083	6.44132	20.8631	5.48212	1.90321	0.730775
	INA168-MGG_05381T0		yes	-	11.35	44.8843	44.9821	10.8068	9.61461	4.87315	17.9322	35.1879	4.50607	3.54756
	INA168-MGG_05393T0		yes	-	0.145384	0	0	0	0	0.251813	0	0	0	0
	INA168-MGG_05402T0		yes	-	92.879	16.4882	8.99854	4.3531	1.54625	46.5894	7.32066	3.60804	1.12578	1.13816
	INA168-MGG_05418T0		yes	-	1.05531	0.594089	0	0	0	0.564699	1.02899	0	0	0
	INA168-MGG_05442T0		yes	-	0.977281	1.84888	3.41667	4.75429	8.68736	0.656546	3.20235	3.12725	0.826094	2.78531
	INA168-MGG_05464T0		yes	-	5.55919	4.35646	33.7324	6.79129	5.61109	0.805572	3.85232	7.40779	1.70192	0.34235
	INA168-MGG_05500T0		yes	-	0	0	0.373859	0.149301	0	0	0	0.647543	0.258597	0
	INA168-MGG_05504T0		yes	-	0	0	3.70625	0.87514	2.83513	0	0	6.41941	1.51579	1.35814
	INA168-MGG_05530T0		yes	-	44.0809	12.7762	18.9289	14.7788	11.8399	2.34623	3.95902	8.3349	2.55102	2.77425
	INA168-MGG_05531T0		yes	-	1184.35	324.593	290.697	154.409	121.427	143.828	30.492	20.1328	18.7249	19.1065
	INA168-MGG_05564T0		yes	-	0	0	0	0.574186	1.02024	0	0	0	0.99452	0.946517
	INA168-MGG_05577T0		yes	-	0.859094	0.305612	6.84149	3.25199	5.92369	0.537849	0.529335	4.04972	0.572946	2.88642
	INA168-MGG_05592T0		yes	-	3.78259	1.47825	9.79129	4.04959	3.46258	0.517254	2.56041	3.62958	1.85993	0.599577
	INA168-MGG_05632T0		yes	-	4.17516	33.0663	20.7685	4.3321	2.58144	1.41381	27.0284	19.7702	2.32072	3.15752
	INA168-MGG_05640T0		yes	-	40.0611	61.2877	56.6479	49.0883	49.2562	10.6474	11.413	16.4485	20.5701	11.165
	INA168-MGG_05663T0		yes	-	158.481	336.526	211.337	148.178	79.2928	61.8398	36.3095	64.4184	14.7157	6.27596
	INA168-MGG_05688T0		yes	-	4.90405	3.75631	1.42182	6.23402	8.02004	0.910645	0.320716	1.4243	1.38652	1.96136
	INA168-MGG_05705T0		yes	-	0	0	0	0.765442	0	0	0	0	0.737483	0
	INA168-MGG_05744T0		yes	-	0	0	0	0	0	0	0	0	0	0
	INA168-MGG_05749T0		yes	-	1.37851	0	0.875333	0.609374	0	0.898243	0	1.51612	0.620343	0
	INA168-MGG_05751T0		yes	-	28.735	16.9177	20.0754	86.7052	56.4579	15.353	12.8373	2.07436	9.3662	13.2434
	INA168-MGG_05753T0		yes	-	288.449	471.726	1155.57	880.773	667.069	92.5711	43.1199	202.996	69.5763	70.6609
	INA168-MGG_05764T0		yes	-	4.13529	3.07277	10.9885	6.15061	4.61338	3.99374	5.32219	3.93708	0.719203	2.00871
	INA168-MGG_05765T0		yes	-	3.49525	9.25818	8.52546	5.85844	6.03872	1.46556	8.75801	5.35203	1.48878	1.51883
	INA168-MGG_05792T0		yes	-	17.9637	10.137	30.1078	4.39848	6.20609	16.2278	3.51706	26.0337	0.740479	2.06614
	INA168-MGG_05795T0		yes	-	0	0	1.91149	0	0	0	0	3.3108	0	0
	INA168-MGG_05797T0		yes	-	3.08357	9.15285	23.244	21.1781	18.6419	2.11236	6.38859	10.6673	3.77576	5.94213
	INA168-MGG_05805T0		yes	-	2.86076	18.4626	3.25733	0.467932	0.527879	2.10091	13.3304	3.0132	0.810482	0.580854
	INA168-MGG_05818T0		yes	-	2.54492	3.68432	10.0951	0.185728	0.441903	1.01771	3.54456	2.67568	0.32169	0.48625
	INA168-MGG_05865T0		yes	-	3.58458	23.9247	21.1929	2.51989	0.810549	2.50891	2.09034	6.36494	0.8419	0.392581
	INA168-MGG_05871T0		yes	-	29.7611	128.824	54.0773	10.5683	2.83688	11.6853	21.0333	11.7355	2.23931	1.28229
	INA168-MGG_05874T0		yes	-	6.60417	2.24939	4.85654	2.36662	4.30947	1.20414	2.715	4.20783	1.51386	3.05516
	INA168-MGG_05875T0		yes	-	0.542993	0	1.56126	2.80504	0.871616	0.176587	0	1.38374	2.03517	0.764165
	INA168-MGG_05879T0		yes	-	4.72924	16.2544	13.9094	3.93015	3.13272	0.40934	5.18664	10.5325	1.16039	2.20275
	INA168-MGG_05887T0		yes	-	0.111991	1.57483	1.88081	0.508525	1.58514	0.193974	1.49346	3.25766	0.517678	1.3412
	INA168-MGG_05912T0		yes	-	0.732192	6.63261	4.69668	0.561067	0.248455	0.21625	1.93516	4.15884	0.196128	0.22801
	INA168-MGG_05914T0		yes	-	61.1892	36.2261	31.7696	15.1465	25.6741	23.8209	26.9822	17.0621	5.55488	5.53767
	INA168-MGG_05943T0		yes	-	0.169653	0	0	0	0	0.293847	0	0	0	0
	INA168-MGG_05978T0		yes	-	43.9668	16.5852	5.99117	6.00188	2.91498	8.34331	6.24048	1.40613	3.19523	0.266954
	INA168-MGG_05982T0		yes	-	4.03374	11.6005	43.4507	44.0128	14.2847	0.994259	10.4191	35.0356	36.9042	2.78231
	INA168-MGG_05989T0		yes	-	23.5674	36.8081	29.6018	10.9868	12.8457	6.62524	8.8433	24.5685	6.57058	7.56756
	INA168-MGG_06004T0		yes	-	256.685	193.557	156.396	215.812	169.106	50.1769	37.8402	34.0521	5.56576	5.78794
	INA168-MGG_06009T0		yes	-	1.30368	1.04673	0	9.76465	11.4592	0.651619	0.992652	0	3.27418	7.06498
	INA168-MGG_06023T0		yes	-	2.44821	14.3318	6.32287	5.19835	1.92183	1.26229	6.86383	0.947339	1.40336	1.11088
	INA168-MGG_06033T0		yes	-	30.5211	62.8423	48.9615	156.234	98.7216	7.94292	14.2787	24.3503	9.05428	4.6289
	INA168-MGG_06057T0		yes	-	196.657	53.9398	54.5319	44.6991	28.0835	70.7675	9.38649	9.44852	2.60465	3.66721
	INA168-MGG_06060T0		yes	-	97.8058	45.801	51.812	32.7886	28.3056	31.8221	8.64807	16.5271	3.99164	1.90062
	INA168-MGG_06068T0		yes	-	58.4825	75.2687	44.2936	32.2859	36.8114	21.4036	0.723906	12.1936	9.99933	4.74448
	INA168-MGG_06116T0		yes	-	33.4687	118.467	48.661	14.0966	9.30793	11.3836	6.56817	15.5796	0.37569	1.83384
	INA168-MGG_06156T0		yes	-	6.79199	1.58284	1.28304	1.79899	0.64518	1.32266	0.854142	2.2223	0.0386538	0.294078
	INA168-MGG_06156T1		yes	-	6.79199	1.58284	1.28304	1.79899	0.64518	1.32266	0.854142	2.2223	0.0386538	0.294078
	INA168-MGG_06168T0		yes	-	21.6233	39.8455	20.2971	7.72623	4.48609	3.747	26.6597	3.3331	3.62106	1.01884
	INA168-MGG_06175T0		yes	-	199.459	93.313	106.208	112.297	96.4869	72.7004	24.2773	20.9792	7.4931	0.227279
	INA168-MGG_06189T0		yes	-	612.451	1991.57	632.69	708.147	538.861	66.4076	273.749	92.2208	22.4422	34.1454
	INA168-MGG_06206T0		yes	-	0.501497	0	0	0.484409	0	0.496839	0	0	0.83902	0
	INA168-MGG_06225T0		yes	-	269.742	0	1.5971	0	0.541882	129.574	0	2.76626	0	0.482956
	INA168-MGG_06231T0		yes	-	0	0	8.76887	0.697454	0.998105	0	0	10.9681	1.20803	0.226681
	INA168-MGG_06234T0		yes	-	0	0	0	0.813074	0.753228	0	0	0	1.40828	1.30463
	INA168-MGG_06278T0		yes	-	9.79745	7.46168	5.37521	8.63742	6.58048	4.08136	2.17705	7.46636	1.18105	1.64132
	INA168-MGG_06303T0		yes	-	22.1768	35.5757	16.7873	11.831	12.5051	5.10012	3.68924	8.38345	1.82352	2.03447
	INA168-MGG_06327T0		yes	-	55.9012	90.365	73.1831	97.6412	62.7812	12.4994	9.71217	11.9896	6.45082	14.2232
	INA168-MGG_06336T0		yes	-	160.491	155.019	116.624	63.7961	49.9884	5.42111	7.44887	9.18185	2.26755	10.8374
	INA168-MGG_06359T0		yes	-	75.7928	37.9233	35.8833	20.865	20.0056	45.819	15.8662	7.95933	2.59809	4.08953
	INA168-MGG_06367T0		yes	-	40.016	92.0244	128.553	162.844	96.1314	10.9322	8.69569	18.9571	6.31412	8.36052
	INA168-MGG_06374T0		yes	-	60.2301	33.8575	29.4216	35.5849	26.2343	22.0166	7.97276	5.2736	4.22771	1.32025
	INA168-MGG_06402T0		yes	-	12.3397	116.476	21.6408	6.4574	4.5225	0.960344	12.5333	6.92971	1.53301	1.01665
	INA168-MGG_06405T0		yes	-	52.8886	124.75	121.612	128.012	164.948	3.73343	48.6968	12.3884	3.56293	27.6092
	INA168-MGG_06412T0		yes	-	746.042	237.657	194.191	178.097	143.39	86.4611	6.37178	10.5976	21.4171	9.77463
	INA168-MGG_06418T0		yes	-	64.1017	70.3507	91.0945	107.063	61.2138	2.42305	12.4875	12.1171	4.22021	2.59606
	INA168-MGG_06493T0		yes	-	261.535	50.064	30.1958	7.98055	3.43369	119.583	23.9419	14.3226	1.95411	0.812439
	INA168-MGG_06523T0		yes	-	11.7445	4.10766	5.80469	5.03666	3.78199	4.04954	3.94882	6.73605	1.27437	1.75389
	INA168-MGG_06610T0		yes	-	0.772469	2.27975	4.33908	2.44651	0.641261	0.42748	2.19159	4.7267	0.992555	0.194731
	INA168-MGG_06611T0		yes	-	0	0	1.6742	0	0	0	0	2.8998	0	0
	INA168-MGG_06614T0		yes	-	2.25512	3.15827	5.37575	6.99527	8.14824	1.60308	3.47658	6.29738	1.35928	1.13285
	INA168-MGG_06621T0		yes	-	0	0	0	0	0	0	0	0	0	0
	INA168-MGG_06631T0		yes	-	65.8434	65.4898	79.533	22.3963	13.8252	15.723	2.28741	26.7402	3.33224	1.7726
	INA168-MGG_06647T0		yes	-	0.792539	0	0	0	0.353222	0.74237	0	0	0	0.0730681
	INA168-MGG_06648T0		yes	-	64.7135	51.9908	89.0187	119.505	83.4503	22.0861	14.6906	10.4076	9.50227	12.726
	INA168-MGG_06662T0		yes	-	8.20284	8.8403	20.0604	17.7444	35.6371	5.54	5.59024	14.9536	2.59813	12.76
	INA168-MGG_06714T0		yes	-	74.9031	106.681	94.8985	109.754	66.7808	23.0603	19.1776	15.551	18.1385	4.84922
	INA168-MGG_06722T0		yes	-	43.8177	172.511	200.356	108.024	138.38	4.63478	38.6404	45.9949	14.1503	11.9919
	INA168-MGG_06746T0		yes	-	0.514925	0	1.04338	0.700869	0.726841	0.519798	0	1.80718	1.21394	1.25892
	INA168-MGG_06752T0		yes	-	9.92616	14.5902	14.1043	19.4739	8.1143	7.18782	6.1848	6.71676	2.8728	0.527834
	INA168-MGG_06755T0		yes	-	3.16717	7.78711	2.08062	10.8476	10.1978	0.507642	1.64308	0.89166	3.14964	1.78534
	INA168-MGG_06771T0		yes	-	11.2171	93.4906	19.9966	5.01179	2.93286	13.2126	16.986	3.67137	2.01703	0.820748
	INA168-MGG_06773T0		yes	-	2.82819	6.83754	3.71031	2.24473	1.70252	0.864568	2.10552	2.35094	0.0615962	0.172602
	INA168-MGG_06780T0		yes	-	3.01701	12.2225	13.2612	13.0764	13.4782	2.3269	3.78124	1.77119	1.41548	0.8565
	INA168-MGG_06786T0		yes	-	11.5087	76.1934	60.1605	134.416	63.2015	10.1697	13.5805	5.53729	11.8714	9.87924
	INA168-MGG_06842T0		yes	-	0.146931	0.185428	0	0	0	0.0573698	0.321171	0	0	0
	INA168-MGG_06843T0		yes	-	11.1059	60.5589	57.3107	45.1943	73.137	2.16624	29.2854	48.8758	6.33149	13.5966
	INA168-MGG_06846T0		yes	-	3.53932	9.79645	5.06478	8.91616	14.3069	2.05435	9.90365	1.84066	3.86258	7.13483
	INA168-MGG_06849T0		yes	-	8.99764	33.4363	24.7885	6.08269	4.98352	3.13654	15.6575	6.84074	2.10323	0.223901
	INA168-MGG_06861T0		yes	-	4.1847	1.73971	7.15805	3.35515	1.03213	0.946177	3.01326	1.07247	0.919631	0.447324
	INA168-MGG_06866T0		yes	-	0.306932	6.71346	2.05103	0	0	0.309837	3.38034	1.90001	0	0
	INA168-MGG_06906T0		yes	-	34.1605	40.3029	33.5745	42.5474	24.9205	4.33714	3.81833	13.7065	5.84881	1.15229
	INA168-MGG_06955T0		yes	-	2.47527	7.68856	6.86436	4.97619	1.8522	0.162941	3.79551	3.88983	0.857308	0.171319
	INA168-MGG_07016T0		yes	-	10.6251	33.4595	66.5651	47.4069	67.1499	3.86881	2.23453	60.1172	12.3756	26.9479
	INA168-MGG_07050T0		yes	-	11.1925	17.9195	14.549	1.06814	0.463778	2.35985	17.2265	12.8947	1.85007	0.803287
	INA168-MGG_07100T0		yes	-	0.710565	4.90903	9.57008	3.72971	1.15777	0.821408	5.19293	5.49493	1.99801	1.61443
	INA168-MGG_07153T0		yes	-	9.93976	42.8966	22.5431	5.99794	1.40018	6.80325	8.30505	5.5535	2.51745	1.71265
	INA168-MGG_07179T0		yes	-	7.13496	23.1861	12.1985	19.1384	22.3319	2.75497	8.08353	7.72827	3.42832	8.09036
	INA168-MGG_07184T0		yes	-	11.2037	28.0375	9.29291	91.1338	73.5678	3.72923	26.5889	9.78632	12.7643	10.9898
	INA168-MGG_07194T0		yes	-	45.53	51.4957	34.4889	23.4093	22.1124	6.80544	18.5878	5.70645	1.03779	3.66164
	INA168-MGG_07209T0		yes	-	37.1704	83.2563	34.8388	57.0872	49.979	9.29465	18.3428	10.6644	6.97535	3.71323
	INA168-MGG_07217T0		yes	-	0.383993	0	0	0	0	0.387627	0	0	0	0
	INA168-MGG_07220T0		yes	-	9.63301	97.5927	24.4169	1.80054	0.402364	4.14132	7.17108	6.37063	1.26199	0.35561
	INA168-MGG_07234T0		yes	-	117.06	258.161	205.797	201.943	221.165	30.6074	11.8863	68.1551	4.77331	32.3853
	INA168-MGG_07246T0		yes	-	0.595015	0	0	0	0	0.675506	0	0	0	0
	INA168-MGG_07247T0		yes	-	2.36781	4.33818	3.09226	1.47725	1.85353	1.12844	2.57255	4.2647	1.08456	0.39698
	INA168-MGG_07287T0		yes	-	17.4485	47.4637	63.823	18.4699	25.2142	5.22401	5.89572	11.849	4.50373	7.05203
	INA168-MGG_07292T0		yes	-	94.6886	78.0294	46.8267	6.74804	1.14284	18.1991	37.1281	22.9489	4.85223	0.649817
	INA168-MGG_07294T0		yes	-	11.733	21.1572	7.0395	4.23818	4.07906	2.66778	8.08489	3.56695	1.12116	2.42826
	INA168-MGG_07300T0		yes	-	13.8265	12.083	0	4.76954	3.27415	2.44367	8.07085	0	1.55543	0.605001
	INA168-MGG_07303T0		yes	-	5.03412	13.4563	1.44913	0	0.16415	0.666972	7.07214	2.50996	0	0.284316
	INA168-MGG_07306T0		yes	-	3.03275	6.5513	13.1234	4.87737	0.694297	1.53121	1.44621	11.4687	4.18584	0.627148
	INA168-MGG_07311T0		yes	-	38.4758	65.288	23.221	4.80811	2.8996	9.07079	12.6402	2.83474	1.0715	1.75408
	INA168-MGG_07331T0		yes	-	124.743	107.49	153.999	85.0753	46.0374	56.3517	5.49932	35.7125	15.4899	12.2892
	INA168-MGG_07334T0		yes	-	6.61872	9.5356	20.0891	9.02164	2.23694	1.65435	4.68887	4.56522	4.86774	0.696216
	INA168-MGG_07341T0		yes	-	230.603	762.512	217.919	72.0049	20.0397	89.7574	139.787	48.6333	27.1006	3.64179
	INA168-MGG_07352T0		yes	-	0	0	10.3009	0.771144	0	0	0	8.16797	1.33566	0
	INA168-MGG_07363T0		yes	-	0	0	0	2.11188	1.07904	0	0	0	0.178172	0.610554
	INA168-MGG_07367T0		yes	-	93.8481	65.5014	34.7357	7.64445	5.7021	65.7795	7.47776	26.1101	2.55539	1.07451
	INA168-MGG_07390T0		yes	-	4.94048	6.58486	8.41448	3.0816	1.88634	2.75492	6.97149	9.73944	0.995479	1.37402
	INA168-MGG_07398T0		yes	-	0	0	0	0	0	0	0	0	0	0
	INA168-MGG_07424T0		yes	-	6.26198	1.15609	4.7541	0.381894	1.24641	3.27804	2.0024	4.15294	0.661461	1.02594
	INA168-MGG_07429T0		yes	-	0.994677	1.22856	2.44917	8.31522	4.50346	0.659673	1.16508	0.890082	0.909237	1.34278
	INA168-MGG_07434T0		yes	-	25.1764	42.5427	47.7296	51.6492	30.4927	10.0679	15.2626	5.37762	4.49175	0.239331
	INA168-MGG_07471T0		yes	-	95.1449	133.885	189.303	227.188	145.964	2.90721	5.68216	12.5323	7.50139	17.2312
	INA168-MGG_07502T0		yes	-	11.7826	32.7867	53.1897	64.2125	47.1561	3.29989	13.5528	9.21078	8.68149	2.86451
	INA168-MGG_07512T0		yes	-	8.61303	36.2899	49.1354	34.3539	15.0219	3.75441	6.68848	8.93373	2.10948	1.74637
	INA168-MGG_07520T0		yes	-	2.9192	0.559848	13.4262	0.313293	0.399817	0.997374	0.969685	3.11974	0.542639	0.090803
	INA168-MGG_07521T0		yes	-	51.9733	16.0129	34.6934	20.0565	7.64558	7.93525	1.74793	11.6143	14.033	1.41749
	INA168-MGG_07538T0		yes	-	0	0.625323	1.78741	2.37002	1.64923	0	1.08309	1.58417	2.85209	1.87521
	INA168-MGG_07544T0		yes	-	0	0	0	0	0	0	0	0	0	0
	INA168-MGG_07558T0		yes	-	0	0	1.17654	0.733291	1.46032	0	0	2.03782	0.706506	0.705257
	INA168-MGG_07565T0		yes	-	20.8924	17.9548	19.2406	2.93533	0.43225	17.3417	7.21753	7.9511	1.24077	0.545904
	INA168-MGG_07566T0		yes	-	0	0	0	0	0	0	0	0	0	0
	INA168-MGG_07577T0		yes	-	0.701551	0	6.6116	0.395962	0.731691	0.326196	0	6.66188	0.374704	0.523746
	INA168-MGG_07598T0		yes	-	0	0	1.2199	1.24748	1.03854	0	0	2.11292	1.50778	0.910513
	INA168-MGG_07607T0		yes	-	3.44105	19.5121	14.0595	1.00321	1.12443	5.96008	18.0765	7.09264	0.873064	0.487328
	INA168-MGG_07609T0		yes	-	4.39637	7.85698	4.96671	1.82471	2.91307	2.66604	8.00924	3.93828	1.58296	1.28177
	INA168-MGG_07620T0		yes	-	0	0	0.912491	0.0793523	0.171924	0	0	1.58048	0.137442	0.157776
	INA168-MGG_07621T0		yes	-	0	0	1.19194	0	0	0	0	2.06451	0	0
	INA168-MGG_07623T0		yes	-	3289.29	108.904	156.675	37.9603	22.7974	121.232	63.477	72.6841	5.04561	11.4737
	INA168-MGG_07632T0		yes	-	1.23362	0	5.95919	1.01738	6.51913	0.891938	0	1.16996	1.05752	3.77504
	INA168-MGG_07643T0		yes	-	0	2.65693	0	0.465714	0	0	2.81058	0	0.80664	0
	INA168-MGG_07645T0		yes	-	0.0768974	0	0.645719	0.224613	0.213502	0.13319	0	1.11842	0.389041	0.187182
	INA168-MGG_07704T0		yes	-	11.923	105.015	42.5466	65.1964	91.4987	3.95746	18.5903	23.3663	16.3016	9.60702
	INA168-MGG_07715T0		yes	-	6.98363	26.9878	81.4345	31.5865	46.0952	0.294327	9.68459	21.2639	11.9173	18.5208
	INA168-MGG_07716T0		yes	-	133.916	79.444	105.185	127.364	79.9663	52.6953	38.3882	14.0205	4.41902	2.92964
	INA168-MGG_07748T0		yes	-	541.303	91.7652	15.598	1.56018	1.04326	681.285	51.1367	13.8244	1.41144	0.499766
	INA168-MGG_07749T0		yes	-	1.81666	2.80882	3.1187	0.645672	1.14396	0.722025	4.86502	3.12413	0.622087	0.578821
	INA168-MGG_07763T0		yes	-	6.41007	0	8.35132	2.43167	7.92143	1.5886	0	8.08986	0.650682	5.44249
	INA168-MGG_07786T0		yes	-	0.773541	0	0	0.546295	0.591798	0.302032	0	0	0.94621	0.5431
	INA168-MGG_07789T0		yes	-	12.9057	37.8171	38.4327	39.6462	58.2673	0.658025	3.76472	6.94389	11.9971	20.4822
	INA168-MGG_07791T0		yes	-	196.764	224.792	163.704	88.1252	48.6769	188.355	73.3177	29.3143	15.0973	11.0104
	INA168-MGG_07804T0		yes	-	1.29495	3.88534	1.61839	8.6678	7.22598	0.446966	6.72961	2.80314	3.65411	2.65575
	INA168-MGG_07809T0		yes	-	0.387202	0	0.808299	0.281354	0	0.336125	0	1.40001	0.286418	0
	INA168-MGG_07812T0		yes	-	0	0	0.63109	0.141308	0.38512	0	0	1.09308	0.244752	0.449656
	INA168-MGG_07856T0		yes	-	0.309962	0.310001	0	0.182942	0.221388	0.106987	0.536937	0	0.316864	0.0502797
	INA168-MGG_07866T0		yes	-	0	0	0	0	0	0	0	0	0	0
	INA168-MGG_07871T0		yes	-	0.359957	0	4.51629	0.307115	0.357152	0.353877	0	4.45651	0.53194	0.618606
	INA168-MGG_07908T0		yes	-	0.693446	6.48996	0.633836	2.25932	1.3132	0.661825	4.12859	1.09784	2.10384	1.16061
	INA168-MGG_07924T0		yes	-	33.731	9.00728	16.841	20.1495	11.6808	4.59231	11.6207	1.35471	1.59979	3.04819
	INA168-MGG_07952T0		yes	-	0	0	0	0	0	0	0	0	0	0
	INA168-MGG_07955T0		yes	-	0.285198	0	1.19743	1.01895	0.395919	0.493978	0	2.074	0.356186	0.347111
	INA168-MGG_07960T0		yes	-	0.389765	0	3.64773	0	0.140926	0.171935	0	3.6414	0	0.244092
	INA168-MGG_07965T0		yes	-	3.0864	0.976217	0	2.35203	1.53597	1.46212	1.69086	0	2.50905	0.538678
	INA168-MGG_07969T0		yes	-	43.4267	88.6992	53.6673	28.1524	204.368	18.8283	20.9137	46.5373	9.1522	110.482
	INA168-MGG_07972T0		yes	-	8.99639	2.92944	1.07398	3.61518	2.20513	6.39485	3.48641	1.86019	2.16444	1.62315
	INA168-MGG_07973T0		yes	-	56.2655	168.115	97.3957	379.729	218.873	70.5326	15.5403	33.0304	59.7122	34.7379
	INA168-MGG_07993T0		yes	-	0	9.27557	7.18393	0.571392	0.276804	0	13.2032	8.98567	0.989679	0.479438
	INA168-MGG_07997T0		yes	-	23.5068	11.8753	1.73728	1.68325	0.609757	2.21632	6.15714	1.74031	1.53615	0.185164
	INA168-MGG_08011T0		yes	-	24.2692	42.8851	27.3345	11.9723	21.9048	7.34614	3.15161	9.97629	0.925391	5.88176
	INA168-MGG_08024T0		yes	-	3.45216	3.80916	9.51997	7.1146	6.92117	1.214	6.59766	16.4891	6.51524	2.40526
	INA168-MGG_08041T0		yes	-	148.877	24.7159	22.8958	12.1722	23.993	63.8312	6.79131	23.4943	3.08667	8.80932
	INA168-MGG_08045T0		yes	-	5.40944	38.3678	66.0677	12.4278	13.7798	6.46936	14.5642	16.2367	3.99748	2.50639
	INA168-MGG_08051T0		yes	-	5.66848	4.88987	6.57886	5.12552	4.76102	3.44494	1.94768	1.03617	1.47412	0.998714
	INA168-MGG_08054T0		yes	-	7.33023	8.40629	17.7781	27.3917	14.7737	3.90059	5.05224	8.06382	2.23167	4.18545
	INA168-MGG_08080T0		yes	-	132.963	151.393	110.31	124.935	81.581	34.2252	6.97635	16.2053	14.2971	0.631397
	INA168-MGG_08086T0		yes	-	8.10569	0	109.713	65.8243	67.0632	4.12718	0	72.1563	17.7536	15.1941
	INA168-MGG_08088T0		yes	-	21.7989	37.8941	42.0011	73.5721	71.9786	8.43074	10.751	13.8269	7.94408	9.00885
	INA168-MGG_08096T0		yes	-	102.638	103.502	120.644	170.72	122.579	10.2467	6.92814	4.19684	9.51865	4.03244
	INA168-MGG_08127T0		yes	-	2.23445	1.21153	0.668877	0	0.0643641	0.891173	1.4623	1.15853	0	0.111482
	INA168-MGG_08164T0		yes	-	152.039	354.892	252.802	339.154	227.463	22.6109	17.0161	81.0827	22.0998	16.7598
	INA168-MGG_08191T0		yes	-	0.376825	1.86795	0	2.09063	2.32761	0.65268	3.23539	0	3.62107	1.16346
	INA168-MGG_08200T0		yes	-	1.96877	17.0678	20.7542	13.7852	19.1491	1.26383	6.93479	2.12011	1.90586	2.93957
	INA168-MGG_08210T0		yes	-	104.909	136.696	220.881	247.498	166.032	20.1695	35.548	19.9549	14.401	16.8128
	INA168-MGG_08214T0		yes	-	0	0	0	1.04087	0.825513	0	0	0	1.80283	0.908357
	INA168-MGG_08253T0		yes	-	33.3718	48.6527	50.513	14.1313	18.3905	14.0773	18.8945	31.2767	9.7795	3.89774
	INA168-MGG_08254T0		yes	-	12.6083	3.48049	2.82227	0.533381	0.596163	5.65673	6.02839	2.61447	0.513898	1.03258
	INA168-MGG_08274T0		yes	-	40.0588	66.5821	64.0603	9.0562	2.86142	23.1147	8.42851	7.25085	2.34619	1.02232
	INA168-MGG_08275T0		yes	-	3820.82	1298.64	261.742	41.7684	12.6666	678.188	156.383	38.2298	11.0279	3.16223
	INA168-MGG_08276T0		yes	-	11.3828	10.8034	4.91301	4.14749	8.84902	0.461479	7.5984	2.00723	1.87076	1.36731
	INA168-MGG_08291T0		yes	-	30.6432	362.29	298.633	34.6074	5.67153	13.5318	165.36	75.5284	19.504	3.07597
	INA168-MGG_08305T0		yes	-	4.49517	24.6372	16.3388	4.20815	5.99809	1.29866	11.0168	11.8717	1.7428	3.4115
	INA168-MGG_08328T0		yes	-	15.0067	10.6755	3.79057	2.35324	1.98319	6.30084	9.33993	1.5524	0.657952	0.204951
	INA168-MGG_08334T0		yes	-	6.13465	2.91941	0	1.74063	0.717603	1.31139	3.47447	0	1.55389	0.327089
	INA168-MGG_08351T0		yes	-	0	0	2.039	0.555578	0.509437	0	0	1.80716	0.535284	0.115699
	INA168-MGG_08370T0		yes	-	1563.82	348.177	368.385	451.251	342.479	44.6479	32.0354	48.5284	18.6197	92.9748
	INA168-MGG_08372T0		yes	-	0	0	0	0	0	0	0	0	0	0
	INA168-MGG_08401T0		yes	-	0.303628	0	0.950754	0.972253	0	0.263576	0	1.64675	1.17512	0
	INA168-MGG_08406T0		yes	-	68.7686	10.9341	10.6554	1.31927	0	36.2243	9.88807	10.9105	1.67178	0
	INA168-MGG_08407T0		yes	-	20.4208	1.89138	9.57392	110.577	44.7936	12.1749	3.27596	8.48532	16.7971	24.3491
	INA168-MGG_08408T0		yes	-	4.69423	15.0225	12.2548	5.39252	1.47106	1.88693	9.02095	3.84954	3.48379	0.769985
	INA168-MGG_08424T0		yes	-	2.66374	0.744318	6.65965	3.84481	2.27839	0.657785	1.2892	7.24185	0.673261	1.76724
	INA168-MGG_08431T0		yes	-	0.336818	0	4.16604	0.342313	0.207629	0.583385	0	0.81791	0.329809	0.193382
	INA168-MGG_08442T0		yes	-	0	0	3.19131	1.21603	1.83569	0	0	2.82844	1.06411	1.95281
	INA168-MGG_08451T0		yes	-	0.277749	0	0	0	0.35048	0.481075	0	0	0	0.60705
	INA168-MGG_08455T0		yes	-	0.752103	3.79064	2.75398	0.701015	0.76767	0.138044	4.01321	2.71753	0.405564	0.533616
	INA168-MGG_08467T0		yes	-	0	0	1.18749	0	0	0	0	2.05679	0	0
	INA168-MGG_08468T0		yes	-	0	0	0.442184	0	0	0	0	0.765886	0	0
	INA168-MGG_08481T0		yes	-	0	0	5.8102	0	0.335539	0	0	10.0636	0	0.58117
	INA168-MGG_08485T0		yes	-	0	0	0	0	0	0	0	0	0	0
	INA168-MGG_08496T0		yes	-	0	0	0	0.583214	0.356525	0	0	0	0.20387	0.349579
	INA168-MGG_08499T0		yes	-	9.43095	3.8243	0.390288	6.81839	4.43997	8.27304	2.52285	0.675999	5.18353	0.0900943
	INA168-MGG_08511T0		yes	-	0.0750616	0	0.908858	0	0.065925	0.130011	0	1.57419	0	0.114185
	INA168-MGG_08528T0		yes	-	0	0	0	0	0	0	0	0	0	0
	INA168-MGG_08531T0		yes	-	0	0	0	0	0	0	0	0	0	0
	INA168-MGG_08537T0		yes	-	0.468836	0	0	2.37221	0.638193	0.183059	0	0	2.48201	0.290893
	INA168-MGG_08537T1		yes	-	0.468836	0	0	2.37221	0.638193	0.183059	0	0	2.48201	0.290893
	INA168-MGG_08542T0		yes	-	0.0308014	0.570822	0	0.139862	0	0.0533496	0.988693	0	0.142379	0
	INA168-MGG_08543T0		yes	-	1.0811	0	11.0426	0.374871	1.41044	1.87252	0	10.2295	0.649296	1.84533
	INA168-MGG_08546T0		yes	-	90.46	1.17976	1.89794	22.1201	47.0386	31.084	2.0434	3.28734	10.3692	26.5659
	INA168-MGG_08550T0		yes	-	2.80357	11.6405	12.0662	13.2279	6.60569	0.449879	2.0035	4.18701	2.63959	2.14411
	INA168-MGG_08559T0		yes	-	45.4291	48.4542	75.7041	54.5837	41.5711	4.22635	12.2935	18.8979	7.76031	3.14975
	INA168-MGG_08571T0		yes	-	1.66404	11.5274	9.05656	7.57741	2.96696	0.304996	3.85252	6.29419	1.4627	1.40916
	INA168-MGG_08577T0		yes	-	22.3628	65.0902	38.8365	48.4516	77.3469	6.89616	14.9216	27.08	14.0975	15.7277
	INA168-MGG_08589T0		yes	-	2.01647	12.5749	17.2639	3.33801	2.19024	0.993908	10.0317	3.42074	1.50564	1.31219
	INA168-MGG_08593T0		yes	-	55.4492	88.703	191.844	75.961	161.002	3.82642	19.1188	17.9233	16.1806	9.87276
	INA168-MGG_08607T0		yes	-	0	1.44975	5.97452	0	2.49137	0	2.51105	5.53461	0	1.15075
	INA168-MGG_08610T0		yes	-	10.7373	41.9877	119.87	86.2068	55.7685	5.15875	13.7168	44.5542	10.0156	11.3619
	INA168-MGG_08614T0		yes	-	3.36491	9.03259	5.61023	3.28395	4.51624	2.52123	3.84181	4.50925	1.63452	0.413597
	INA168-MGG_08623T0		yes	-	29.6776	82.1036	81.8309	103.785	80.5123	2.92981	7.96106	11.6658	13.8307	10.2514
	INA168-MGG_08624T0		yes	-	930.859	322.994	462.154	314.06	252.723	173.363	67.9557	260.742	59.1405	20.5153
	INA168-MGG_08647T0		yes	-	0.894935	3.09161	0	0.262944	0.25858	0.62649	2.67961	0	0.455432	0.447874
	INA168-MGG_08660T0		yes	-	1.94118	3.10679	0.535892	0.693976	0.312598	1.31567	1.28052	0.928192	0.721355	0.541435
	INA168-MGG_08688T0		yes	-	16.783	8.57543	12.6685	14.5358	13.2881	8.71624	1.62589	6.45134	2.97007	0.602993
	INA168-MGG_08711T0		yes	-	3.93096	2.9054	17.9276	3.37578	2.60667	0.13084	2.54191	15.9755	0.972446	1.63785
	INA168-MGG_08729T0		yes	-	0.260613	0	0	0	0.182232	0.451394	0	0	0	0.315636
	INA168-MGG_08736T0		yes	-	8.08575	12.0398	9.24309	1.41687	1.12523	1.20359	7.96459	14.0468	0.39233	1.02995
	INA168-MGG_08747T0		yes	-	0.154088	0	0	0	0	0.266889	0	0	0	0
	INA168-MGG_08748T0		yes	-	2.45233	10.2011	10.1615	5.92488	5.79892	0.575971	4.4791	13.6394	2.41323	1.04053
	INA168-MGG_08750T0		yes	-	22.9866	17.0259	32.1158	38.8851	26.2407	4.10827	5.51942	18.288	4.20747	2.13906
	INA168-MGG_08758T0		yes	-	546.067	33.4581	76.6634	23.4842	25.1497	166.566	12.4875	58.2787	15.7576	10.799
	INA168-MGG_08772T0		yes	-	53.1	14.4407	96.3819	30.1918	43.9211	25.4809	4.09318	27.8263	3.5903	12.3045
	INA168-MGG_08787T0		yes	-	0	0	0	0	0	0	0	0	0	0
	INA168-MGG_08789T0		yes	-	0.413017	0	0	0.262017	0.343713	0.35804	0	0	0.453826	0.303361
	INA168-MGG_08795T0		yes	-	61.7107	70.4217	99.1305	83.2142	93.3393	16.1702	24.9774	75.5873	18.1468	40.5088
	INA168-MGG_08796T0		yes	-	0	0	0	0	0	0	0	0	0	0
	INA168-MGG_08812T0		yes	-	3.238	3.81549	1.01573	0.227432	0.532108	1.14896	3.66794	1.75929	0.393924	0.469638
	INA168-MGG_08818T0		yes	-	0	0	0	0	0	0	0	0	0	0
	INA168-MGG_08823T0		yes	-	349.267	238.683	85.4099	21.4452	4.24942	37.7497	22.3613	17.3311	3.92491	0.770263
	INA168-MGG_08824T0		yes	-	4.53505	21.7493	22.8206	10.0127	3.51226	2.0003	8.87055	24.0516	4.14676	0.889792
	INA168-MGG_08915T0		yes	-	0.598302	1.27065	1.9865	1.90393	1.22834	0.475147	1.22151	1.9602	0.534222	0.51531
	INA168-MGG_08941T0		yes	-	7.93827	40.5139	4.2207	4.06376	2.56866	1.20061	35.9237	3.65527	2.47076	0.966028
	INA168-MGG_08966T0		yes	-	0.0814192	0	0	0.43959	0.264212	0.141022	0	0	0.38467	0.233193
	INA168-MGG_08973T0		yes	-	12.0451	41.5351	15.4814	33.0241	37.4583	1.04734	5.96827	8.3377	5.0564	2.30367
	INA168-MGG_09021T0		yes	-	2.66564	0.535663	0.861751	0.267315	0.253048	0.581563	0.927796	1.4926	0.463003	0.235684
	INA168-MGG_09054T0		yes	-	3.63506	4.0334	0	0.26658	0.0973466	0.492328	3.51155	0	0.461729	0.168609
	INA168-MGG_09055T0		yes	-	2097.24	1542.79	454.546	41.1514	11.4611	462.049	433.27	25.0096	4.65662	2.8764
	INA168-MGG_09079T0		yes	-	78.1788	88.6845	178.389	299.613	72.123	67.4778	8.72459	17.5042	29.9757	30.8168
	INA168-MGG_09102T0		yes	-	1.06448	1.10462	1.22839	0.493025	0.401566	0.967552	0.96642	1.13633	0.0415948	0.559955
	INA168-MGG_09109T0		yes	-	0	0	0	0	0	0	0	0	0	0
	INA168-MGG_09128T0		yes	-	0	1.18456	0	0	0.215864	0	2.05171	0	0	0.373887
	INA168-MGG_09134T0		yes	-	5368.63	10694.3	12565.5	2263.74	413.012	2520.11	3476.82	3029.12	722.514	178.823
	INA168-MGG_09139T0		yes	-	0.791925	4.70871	6.63998	0.920584	0.716537	0.595964	4.2524	4.43606	0.70012	0.315941
	INA168-MGG_09147T0		yes	-	0	0	0	0.278581	0	0	0	0	0.482516	0
	INA168-MGG_09148T0		yes	-	10.8402	0	4.69051	1.23696	1.0334	2.29438	0	2.33941	0.432394	0.82611
	INA168-MGG_09159T0		yes	-	25.3507	23.4524	11.3213	1.41492	0.993578	9.47434	2.6046	2.65713	0.523468	0.428756
	INA168-MGG_09162T0		yes	-	10.4685	13.8037	14.0727	8.06077	14.4541	0.96303	4.66191	15.3298	4.07241	1.42346
	INA168-MGG_09180T0		yes	-	5.51023	12.1199	5.54991	6.08597	4.02526	4.12866	3.63613	2.70405	1.78521	1.15397
	INA168-MGG_09182T0		yes	-	0.867724	1.9384	1.79822	2.77525	1.4104	0.757138	1.83824	3.1146	0.760683	0.562427
	INA168-MGG_09188T0		yes	-	13.1533	9.1803	4.38778	4.69741	11.7383	4.17971	2.90315	4.33713	1.31517	2.55539
	INA168-MGG_09189T0		yes	-	3.81202	3.89232	5.66252	1.40322	1.53199	1.09718	3.38946	7.91246	0.560397	0.559415
	INA168-MGG_09199T0		yes	-	4.70506	25.2539	25.6513	31.2081	16.8774	1.09599	4.66604	9.34797	2.26245	1.26975
	INA168-MGG_09223T0		yes	-	7.64668	21.9921	23.3798	26.0741	21.8096	1.30349	6.80763	8.00865	3.30342	1.37886
	INA168-MGG_09246T0		yes	-	72.4207	964.654	101.012	13.278	22.1502	35.3353	163.538	25.0965	2.84376	9.91203
	INA168-MGG_09252T0		yes	-	55.6662	1.02787	0	1.40712	0.734056	14.3643	1.78032	0	0.491876	0.166712
	INA168-MGG_09268T0		yes	-	4.01165	15.3131	16.6418	5.56123	5.52586	1.78997	6.11418	8.55638	2.13651	1.15804
	INA168-MGG_09287T0		yes	-	46.8293	106.189	102.717	174.578	109.714	15.2645	28.8387	3.22347	9.18274	8.5138
	INA168-MGG_09314T0		yes	-	0.549029	3.45169	3.36538	3.16132	2.03345	0.271238	4.36659	2.98272	0.925096	0.33938
	INA168-MGG_09322T0		yes	-	1.4965	11.9066	4.56234	2.0669	1.92525	0.632294	3.60234	1.44011	0.510124	0.571382
	INA168-MGG_09337T0		yes	-	432.141	146.296	153.934	58.4208	130.509	119.038	25.5277	22.4259	1.77225	19.5524
	INA168-MGG_09360T0		yes	-	6.27916	14.3305	8.61622	4.61896	3.89352	0.954341	5.0797	4.19803	2.18595	1.5101
	INA168-MGG_09368T0		yes	-	8.10001	30.4536	103.267	1.91691	0.637381	2.45641	8.90069	67.8573	0.655483	0.144756
	INA168-MGG_09372T0		yes	-	316.216	366.264	218.97	64.0058	19.9506	45.8208	63.8754	98.5993	25.4056	0.472776
	INA168-MGG_09380T0		yes	-	0	0	0	0	0.233122	0	0	0	0	0.217124
	INA168-MGG_09389T0		yes	-	106.6	27.3794	47.6926	16.4077	10.72	39.835	3.47575	15.7228	3.76481	1.12517
	INA168-MGG_09402T0		yes	-	102.669	1.41629	6.71224	0	0	40.4971	2.45308	1.3178	0	0
	INA168-MGG_09404T0		yes	-	18.217	20.5275	21.719	7.09133	19.2103	7.81958	9.36251	16.8979	2.50126	2.82406
	INA168-MGG_09419T0		yes	-	0	0	0	0	0	0	0	0	0	0
	INA168-MGG_09420T0		yes	-	0	0	0	0	0	0	0	0	0	0
	INA168-MGG_09460T0		yes	-	100.335	1026.25	241.972	16.1569	5.26313	22.505	138.883	54.3681	7.80108	2.20888
	INA168-MGG_09465T0		yes	-	39.6876	42.7758	76.4054	71.0534	49.0346	8.46039	33.0961	4.93454	13.5151	8.16995
	INA168-MGG_09474T0		yes	-	3.72247	5.29348	0	1.95349	0.211986	1.06768	6.38918	0	2.06763	0.367171
	INA168-MGG_09488T0		yes	-	114.86	28.8439	40.1853	15.1556	8.9179	47.5486	4.80096	6.40288	0.967897	2.04148
	INA168-MGG_09527T0		yes	-	11288.5	272.28	294.311	107.812	111.342	2450.58	88.8448	74.212	8.50005	26.3782
	INA168-MGG_09569T0		yes	-	0.266353	4.55778	8.05423	5.47573	1.01213	0.461337	7.8943	10.0742	4.94322	1.05504
	INA168-MGG_09570T0		yes	-	15.32	195.119	65.6954	5.39835	3.16428	2.67138	44.508	18.2346	0.455439	0.692049
	INA168-MGG_09575T0		yes	-	3.12121	13.8041	8.92792	6.29925	3.01778	1.21571	12.0964	4.68269	4.13102	0.459185
	INA168-MGG_09576T0		yes	-	1.70605	7.29478	7.98816	1.90589	0	0.217212	6.90068	4.02429	1.99411	0
	INA168-MGG_09692T0		yes	-	293.119	118.617	45.2486	39.9424	22.2435	46.9184	13.8048	8.68587	8.27844	2.04464
	INA168-MGG_09709T0		yes	-	17.5268	17.7092	13.3814	5.76313	5.43553	5.71794	9.71885	3.14064	2.38439	1.1244
	INA168-MGG_09714T0		yes	-	7.11284	4.22666	6.39856	6.60418	3.07708	2.73687	4.06321	6.74248	1.43921	0.939336
	INA168-MGG_09717T0		yes	-	4.32072	14.9234	22.4245	6.39523	6.51653	3.04979	7.80886	5.61154	2.37416	1.64344
	INA168-MGG_09722T0		yes	-	1.41138	2.52038	1.7834	0.708498	0.559693	0.458998	4.36542	3.08894	1.22715	0.583418
	INA168-MGG_09726T0		yes	-	1.43418	5.55801	8.63912	5.5151	1.66126	0.500956	0.483168	3.38012	3.1158	0.553044
	INA168-MGG_09727T0		yes	-	1.37711	2.71859	5.68237	1.7774	0.380737	1.3399	2.40399	3.39096	1.22764	0.339335
	INA168-MGG_09732T0		yes	-	23.7466	30.8436	57.2075	15.7131	9.37137	4.81395	4.55613	18.3192	1.82873	1.194
	INA168-MGG_09738T0		yes	-	1.2466	1.42813	3.08339	3.67195	1.83863	0.336339	1.72374	2.67153	0.691541	1.01708
	INA168-MGG_09742T0		yes	-	3.40185	5.75452	10.6296	3.2016	8.52772	2.5862	3.10529	8.97295	1.45644	4.9499
	INA168-MGG_09751T0		yes	-	0.77675	10.8742	2.16773	0.664311	0.510857	0.167656	6.07621	2.36138	0.232218	0.668376
	INA168-MGG_09765T0		yes	-	58.1617	36.201	25.9066	12.6452	12.1219	4.55146	11.3065	10.5583	3.70924	0.908302
	INA168-MGG_09782T0		yes	-	2.95993	18.6806	4.05275	5.14222	2.75861	0.385254	5.43663	2.02132	3.38073	1.54276
	INA168-MGG_09834T0		yes	-	39.2861	7.78933	8.37991	2.59464	10.5626	17.2601	3.58936	1.82817	0.259084	2.63238
	INA168-MGG_09840T0		yes	-	154.398	106.138	41.7537	32.4232	54.7608	16.6014	52.1489	7.0669	7.38673	2.15197
	INA168-MGG_09848T0		yes	-	11.9969	9.17918	31.1602	6.86743	6.43243	7.07607	11.5674	12.7306	4.41288	1.07178
	INA168-MGG_09908T0		yes	-	29.9758	69.1514	45.7662	42.1153	38.0579	6.37859	28.3924	12.1056	4.49144	9.28085
	INA168-MGG_09909T0		yes	-	3.27673	14.0972	15.925	23.2046	19.3099	0.49614	3.49722	3.6639	4.14436	1.87788
	INA168-MGG_09918T0		yes	-	6.66044	8.55602	4.36693	16.297	15.0254	0.982428	3.93433	0.85735	3.41402	4.70964
	INA168-MGG_09922T0		yes	-	46.6463	80.7561	23.7346	14.9074	7.51507	31.2328	20.0547	1.68898	3.76267	0.571708
	INA168-MGG_09985T0		yes	-	2.87981	0	0.479445	0	0.0699178	1.85813	0	0.830424	0	0.121101
	INA168-MGG_09990T0		yes	-	5.92276	3.65088	26.8276	2.06837	0.213387	1.45385	0.758507	5.84188	1.61918	0.136875
	INA168-MGG_09995T0		yes	-	12.5879	18.5057	6.13595	2.28473	1.0985	6.79607	2.00498	4.01536	0.14562	0.78112
	INA168-MGG_10023T0		yes	-	2.22118	5.49248	20.8562	3.4631	0.370376	2.37621	4.89634	16.8732	2.8826	0.324717
	INA168-MGG_10024T0		yes	-	11.2059	44.9025	84.0113	20.915	21.7595	4.81061	16.0678	28.877	2.15531	12.0979
	INA168-MGG_10026T0		yes	-	0	0	0	0	0	0	0	0	0	0
	INA168-MGG_10050T0		yes	-	0.249641	0.926552	1.26875	0	0	0.116883	1.60484	1.17366	0	0
	INA168-MGG_10083T0		yes	-	0	0	2.71491	1.01768	0.648562	0	0	2.40401	0.347992	0.265149
	INA168-MGG_10104T0		yes	-	72.3703	66.2905	51.575	23.872	31.8574	30.8587	13.2667	16.6186	4.50341	5.907
	INA168-MGG_10105T0		yes	-	0.206006	0	6.91944	2.00863	0.703915	0.356812	0	11.9848	1.16207	0.621274
	INA168-MGG_10113T0		yes	-	0	0	0	0	0.0823295	0	0	0	0	0.142599
	INA168-MGG_10171T0		yes	-	401.875	175.062	103.612	62.8418	30.386	95.3686	13.7855	16.4289	5.83137	5.80333
	INA168-MGG_10206T0		yes	-	1.99384	7.89295	4.35765	0.86559	0.316087	3.45343	9.52673	7.54767	1.49925	0.547478
	INA168-MGG_10236T0		yes	-	2.46169	1.08485	1.31744	0.466863	0.580749	2.1464	1.54421	0.538244	0.199968	0.301864
	INA168-MGG_10252T0		yes	-	16.8302	40.9989	147.524	45.0072	17.5814	7.81299	12.8722	58.9912	21.0871	3.4583
	INA168-MGG_10271T0		yes	-	1.11916	0.286953	1.59078	0.339614	0.145689	0.0669234	0.497017	0.498392	0.272269	0.157121
	INA168-MGG_10300T0		yes	-	0.251575	0	1.75724	2.046	0.297243	0.217935	0	1.55743	1.1306	0.514839
	INA168-MGG_10315T0	MPG1	yes	-	17568.6	5750.7	4784.38	1126.22	204.165	8318.91	435.763	148.628	261.249	60.6947
	INA168-MGG_10333T0		yes	-	0.596827	8.70292	4.62276	2.23813	3.00265	0.444204	1.37084	5.71744	1.36599	1.13711
	INA168-MGG_10361T0		yes	-	0.875828	1.47732	9.51497	0.642584	0	0.407228	2.55879	5.32819	0.654151	0
	INA168-MGG_10371T0		yes	-	41.64	32.9014	41.3668	23.9802	22.3419	16.4902	9.10372	12.388	4.72141	3.09952
	INA168-MGG_10394T0		yes	-	0	0	1.53955	0.564746	0.231351	0	0	2.66658	0.978168	0.400712
	INA168-MGG_10400T0		yes	-	438.011	558.919	314.98	367.642	244.943	111.377	122.975	142.662	32.5439	11.273
	INA168-MGG_10414T0		yes	-	12.2764	19.3573	42.5705	96.3241	31.0377	4.16521	2.74762	22.7595	3.53376	10.9791
	INA168-MGG_10424T0		yes	-	0.603119	1.71704	2.89715	2.26928	2.9332	0.613664	2.97401	2.56773	1.14647	2.28376
	INA168-MGG_10438T0		yes	-	129.148	27.618	13.8911	3.0527	0.422729	19.9589	10.8693	10.2602	0.556199	0.613702
	INA168-MGG_10449T0		yes	-	0	0	0	0	0	0	0	0	0	0
	INA168-MGG_10456T0		yes	-	24.3288	275.983	207.618	66.4866	237.277	12.5421	82.58	116.842	28.6709	71.6974
	INA168-MGG_10458T0		yes	-	0	0	0	0	0	0	0	0	0	0
	INA168-MGG_10467T0		yes	-	3.31001	0	3.15272	1.33565	0.397282	2.15682	0	5.46066	1.26601	0.37002
	INA168-MGG_10471T0		yes	-	0.391341	0	6.06851	1.73282	3.65497	0.677822	0	10.511	1.51736	0.796096
	INA168-MGG_10479T0		yes	-	0	0	0	0	0	0	0	0	0	0
	INA168-MGG_10490T0		yes	-	85.9772	37.6458	57.1978	19.7296	19.3546	25.7871	15.6576	10.9065	3.178	1.01393
	INA168-MGG_10498T0		yes	-	1.46159	0	0.900658	0.156646	0.270688	0.245584	0	1.55998	0.27132	0.468845
	INA168-MGG_10514T0		yes	-	5.93875	16.26	4.98359	1.77915	0.570172	2.60617	10.907	4.31854	0.49921	0.494443
	INA168-MGG_10515T0		yes	-	2.50973	5.63852	3.03853	1.94909	0.532594	1.34047	2.45174	2.69057	1.98576	0.341628
	INA168-MGG_10531T0		yes	-	0	0	3.03436	1.05952	0.694939	0	0	2.68934	1.83514	0.613352
	INA168-MGG_10556T0		yes	-	0	0	0	0.459349	0	0	0	0	0.795616	0
	INA168-MGG_10559T0		yes	-	0	0	0	0	0	0	0	0	0	0
	INA168-MGG_10561T0		yes	-	0	0	0	0	0.0668377	0	0	0	0	0.115766
	INA168-MGG_10585T0		yes	-	0.807913	6.1659	2.38981	4.00418	5.61854	0.166564	2.68106	2.21384	2.02652	2.80406
	INA168-MGG_10586T0		yes	-	17.649	24.6463	65.6952	40.3652	51.3593	3.43369	6.04969	34.6927	12.6493	8.93196
	INA168-MGG_10621T0		yes	-	0	0	0.611601	0.106372	0	0	0	1.05932	0.184242	0
	INA168-MGG_10661T0		yes	-	8.70947	9.4924	5.47979	6.87183	5.20816	2.94924	1.79974	2.24421	3.08094	2.06123
	INA168-MGG_10663T0		yes	-	0.463381	3.34484	1.75352	1.98039	0.893817	0.238935	1.62316	0.637269	0.671875	0.365416
	INA168-MGG_10669T0		yes	-	23.4201	14.57	26.368	42.0821	74.4335	12.5082	4.35042	8.11615	10.3016	26.517
	INA168-MGG_10699T0		yes	-	7.7372	30.8405	30.1683	9.04951	7.7759	0.913394	5.13881	10.9071	1.19086	2.98513
	INA168-MGG_10712T0		yes	-	0.143656	0	5.79113	1.0074	0.0655992	0.124706	0	10.0305	0.407048	0.113621
	INA168-MGG_10720T0		yes	-	137.483	280.261	83.0127	48.7111	60.4449	22.2473	47.6292	23.8579	13.9654	6.09097
	INA168-MGG_10742T0		yes	-	120.733	67.927	75.0612	85.1936	64.411	26.5377	8.09037	28.5571	4.76384	6.69206
	INA168-MGG_10774T0		yes	-	0	0	0	0.268205	0	0	0	0	0.464545	0
	INA168-MGG_10781T0		yes	-	0	0	0	0.486464	0.150219	0	0	0	0.842581	0.260188
	INA168-MGG_10798T0		yes	-	8.39783	11.8299	7.9449	4.26651	2.52726	0.939168	4.79309	6.3205	1.49141	1.94431
	INA168-MGG_10799T0		yes	-	33.1619	17.2028	33.0254	17.0162	18.8178	5.35806	5.74925	28.1206	4.05029	2.22896
	INA168-MGG_10824T0		yes	-	91.872	1193.43	386.152	235.426	125.168	48.2735	118.736	41.1339	20.6434	2.73377
	INA168-MGG_10843T0		yes	-	8.57334	34.1743	34.9364	54.7243	49.0165	5.67674	6.95743	7.20494	4.17075	7.37901
	INA168-MGG_10876T0		yes	-	1.49951	3.20878	2.78689	6.9477	7.0825	0.450119	3.81886	2.47001	2.04819	0.594274
	INA168-MGG_10926T0		yes	-	9.26353	53.5601	49.3628	21.2336	40.1192	3.7004	6.50025	36.5742	7.21259	13.5128
	INA168-MGG_10927T0		yes	-	0	0	0	0	0.204935	0	0	0	0	0.354958
	INA168-MGG_10961T0		yes	-	149.891	3.35561	12.0401	1.77836	0.312262	156.26	2.15511	8.82435	0.867432	0.0645952
	INA168-MGG_10972T0		yes	-	1.72091	8.76115	6.39024	6.60718	4.71106	0.559659	3.54973	5.66929	0.418797	1.5448
	INA168-MGG_10995T0		yes	-	643.094	700.047	1561.26	4943.67	5559.42	110.954	156.364	468.908	101.319	364.736
	INA168-MGG_11036T0		yes	-	2.41401	1.31878	15.3342	4.70772	3.41783	1.56174	1.15378	5.86253	1.26631	0.431993
	INA168-MGG_11091T0		yes	-	0.41934	0	1.12286	1.9323	1.71595	0.0168615	0	1.94484	1.85853	0.437612
	INA168-MGG_11224T0		yes	-	594.716	293.774	188.477	187.702	205.072	68.4832	29.3617	31.2948	7.53231	14.0575
	INA168-MGG_11274T0		yes	-	2.46037	2.75437	26.0516	10.0161	3.6496	1.07619	3.32207	8.54234	5.7791	1.22491
	INA168-MGG_11280T0		yes	-	0.0860872	0	0	0.530347	0.0818852	0.149107	0	0	0.918588	0.141829
	INA168-MGG_11304T0		yes	-	0.853726	0	0	0.305373	0.726575	0.952955	0	0	0.528921	0.79949
	INA168-MGG_11374T0		yes	-	14.1758	33.3541	60.5454	36.0034	51.0481	2.41352	14.3412	40.1714	6.38099	11.7463
	INA168-MGG_11397T0		yes	-	7.25122	5.152	23.9423	5.50792	35.4937	0.535006	4.50879	18.9828	1.45705	5.80628
	INA168-MGG_11475T0		yes	-	6.41288	60.5396	75.6797	27.7448	24.6124	1.91717	7.24037	13.3879	3.96822	4.08755
	INA168-MGG_11487T0		yes	-	0	4.56897	2.35291	0.641112	0.627723	0	4.39566	2.08538	0.617694	0.732914
	INA168-MGG_11502T0		yes	-	5.42553	5.39536	13.5718	12.773	8.65715	0.641618	6.42117	4.46179	6.57036	1.60334
	INA168-MGG_11525T0		yes	-	8.21344	0.592278	0	0	0	1.82679	1.02586	0	0	0
	INA168-MGG_11546T0		yes	-	43.4677	16.9079	19.4185	30.3519	23.2873	10.2799	5.06178	2.65246	2.67982	2.85472
	INA168-MGG_11553T0		yes	-	15.2394	25.8945	19.3205	10.2393	5.32195	2.19152	4.84702	6.25809	1.47205	0.604341
	INA168-MGG_11605T0		yes	-	0.855054	1.31018	0	0.542785	1.21509	0.991585	1.26048	0	0.470562	0.196585
	INA168-MGG_11606T0		yes	-	5.69458	8.53229	5.27895	2.86511	4.38167	1.62913	5.13268	7.37648	1.67398	2.77037
	INA168-MGG_11620T0		yes	-	1.06381	0.546206	0.878711	0	0.0995362	1.29898	0.946056	1.52197	0	0.172402
	INA168-MGG_11627T0		yes	-	0	0	0	0.922576	0.343723	0	0	0	0.888877	0.595345
	INA168-MGG_11650T0		yes	-	0	0	1.48823	2.47679	1.63452	0	0	2.57769	2.18955	1.38459
	INA168-MGG_11676T0		yes	-	27.0974	4.88641	18.8052	46.7883	23.7071	4.58314	2.59656	5.97736	6.47104	1.76903
	INA168-MGG_11691T0		yes	-	1.42976	1.02787	0	1.0727	0.496977	0.737615	1.78032	0	1.1627	0.86079
	INA168-MGG_11750T0		yes	-	656.258	218.767	118.493	145.878	377.042	84.8918	30.2444	48.2039	37.9356	40.9673
	INA168-MGG_11774T0		yes	-	4.78788	64.9932	12.3598	3.85725	3.47055	3.24599	34.6845	3.17139	0.921733	0.485904
	INA168-MGG_11861T0		yes	-	175.552	130.945	100.672	175.265	223.393	53.12	6.2747	43.1886	14.8952	27.9744
	INA168-MGG_11913T0		yes	-	9.05072	20.9214	16.8301	5.65065	7.31966	1.75424	8.56755	5.35795	2.22646	3.7961
	INA168-MGG_11936T0		yes	-	57.4125	14.318	17.2943	17.6613	9.71493	4.04883	4.16677	4.68651	2.89808	2.88859
	INA168-MGG_11948T0		yes	-	0	0	0	2.35516	0.130153	0	0	0	0.198697	0.225432
	INA168-MGG_12025T0		yes	-	2.64971	3.46388	0.534319	1.93049	0.610726	1.32705	4.9306	0.925468	1.12156	0.138703
	INA168-MGG_12049T0		yes	-	1.17923	0	7.46976	0.278275	0	0.548299	0	7.4568	0.481986	0
	INA168-MGG_12090T0		yes	-	1.20997	0	1.62775	0.597101	0	0.604968	0	2.81935	1.03421	0
	INA168-MGG_12097T0		yes	-	0.929238	3.29552	3.38931	4.13275	3.97318	0.701494	2.85429	2.41181	2.85548	0.513641
	INA168-MGG_12114T0		yes	-	27.9422	60.6422	55.9867	74.6576	53.2234	9.60818	5.89772	40.5856	13.0498	14.4912
	INA168-MGG_12128T0		yes	-	31.2211	60.7333	53.9285	34.6173	27.732	8.75543	10.1841	9.88635	1.92444	0.935267
	INA168-MGG_12275T0		yes	-	20.9006	159.614	176.944	41.3061	63.7868	17.8464	42.0055	35.8626	3.64676	2.39675
	INA168-MGG_12313T0		yes	-	1.9998	3.51253	0.814628	1.43965	1.98827	1.63887	3.33105	1.41098	0.654911	0.747753
	INA168-MGG_12322T0		yes	-	87.9918	24.8944	44.8169	40.7284	25.5833	24.4028	4.56685	8.84627	7.51777	2.30752
	INA168-MGG_12415T0		yes	-	0.506758	0	1.86547	0	0.157775	0.57092	0	1.65336	0	0.273274
	INA168-MGG_12442T0		yes	-	5.01808	5.97264	5.15109	5.33979	3.3247	3.43438	4.30026	4.56539	1.45091	0.679861
	INA168-MGG_12445T0		yes	-	0	0	0	0	0	0	0	0	0	0
	INA168-MGG_12474T0		yes	-	28.777	27.3169	43.422	58.7307	52.8189	7.29566	6.73087	17.1873	3.52542	2.76394
	INA168-MGG_12476T0		yes	-	2.16786	5.1407	4.08643	0.0952505	0	0.821379	4.47558	3.28448	0.164979	0
	INA168-MGG_12484T0		yes	-	63.606	6.80461	12.5671	1.21515	0.754728	17.8513	1.21051	1.67848	0.798355	0.661687
	INA168-MGG_12489T0		yes	-	0	0	2.02139	0.6138	0.585256	0	0	1.78991	0.624849	0.332775
	INA168-MGG_12506T0		yes	-	4.49206	4.28661	6.13297	2.39316	1.40675	2.04524	2.71559	6.68085	1.02504	1.07534
	INA168-MGG_12509T0		yes	-	2.64685	0	0	0	0	1.39971	0	0	0	0
	INA168-MGG_12521T0		yes	-	6140.85	336.062	525.508	1444	971.87	802.893	88.6276	81.5279	85.9018	160.619
	INA168-MGG_12551T0		yes	-	0.177049	0	0	0	0	0.306657	0	0	0	0
	INA168-MGG_12552T0		yes	-	92.1964	36.3902	40.8821	10.7188	1.64106	34.4799	32.6842	39.5894	7.40448	1.6383
	INA168-MGG_12582T0		yes	-	42.6041	23.7887	10.6297	15.0834	11.983	11.6469	15.5179	6.13812	3.23491	0.767101
	INA168-MGG_12595T0		yes	-	0.745446	1.38807	1.20901	0.855205	0.377383	0.314801	1.21441	2.09406	1.21835	0.242069
	INA168-MGG_12606T0		yes	-	712.023	248.655	179.557	140.527	127.902	166.24	45.5014	58.6414	4.06831	13.211
	INA168-MGG_12611T0		yes	-	0.575009	0	0	0.377738	0.0928674	0.189229	0	0	0.654261	0.160851
	INA168-MGG_12652T0		yes	-	45.9918	44.4496	78.5158	54.7658	41.7654	7.17984	8.72942	14.8211	3.43753	0.907395
	INA168-MGG_12672T0		yes	-	125.505	59.4489	52.8613	55.1933	45.4497	53.025	6.6343	23.5205	5.3939	2.5119
	INA168-MGG_12679T0		yes	-	0	0.708143	0	0.176694	0	0	1.22654	0	0.306043	0
	INA168-MGG_12696T0		yes	-	0.36398	0	1.73167	0	0	0.0146355	0	1.53477	0	0
	INA168-MGG_12712T0		yes	-	0.371825	5.25134	4.52203	0.673512	0.873913	0.460773	1.9212	1.52666	0.589766	0.242095
	INA168-MGG_12715T0		yes	-	1.27835	2.13039	2.54433	2.08791	1.406	0.59853	2.02032	4.4069	3.05957	0.860656
	INA168-MGG_12748T0		yes	-	1.04987	5.64661	12.2788	0.955027	0.119198	0.463123	5.11582	8.84662	1.21021	0.206456
	INA168-MGG_12773T0		yes	-	1.02811	1.67638	3.62901	1.79989	1.23593	0.32596	2.02338	3.14473	0.503238	0.240023
	INA168-MGG_12798T0		yes	-	6.86152	16.6855	30.3745	14.1088	28.7541	1.04684	3.72099	22.1393	1.22619	5.17619
	INA168-MGG_12828T0		yes	-	420.532	113.071	76.8985	24.1393	14.5313	84.9305	12.6221	14.8168	0.938673	1.57731
	INA168-MGG_12847T0		yes	-	894.556	704.43	665.629	547.417	968.127	224.403	132.46	124.864	6.17524	103.27
	INA168-MGG_12858T0		yes	-	0.456909	4.26197	8.09549	2.77032	2.14776	0.464897	4.1003	9.48341	1.14732	0.503297
	INA168-MGG_12937T0		yes	-	10.044	1.11434	3.1852	0.623591	0.323349	1.85794	1.9301	2.82303	1.08009	0.560057
	INA168-MGG_12939T0		yes	-	195.718	131.147	37.7697	6.30037	2.66611	10.7169	18.0007	0.566313	1.85733	1.21823
	INA168-MGG_12942T0		yes	-	1.49936	3.78442	16.2507	0.529445	0	0.585433	6.55482	10.2968	0.917025	0
	INA168-MGG_12979T0		yes	-	2.33775	17.6971	25.4977	7.38976	8.06382	0.5755	13.2604	14.7945	1.63865	2.63321
	INA168-MGG_13009T0		yes	-	75.03	86.8438	74.7322	28.9458	17.1015	31.7678	12.8752	63.0188	4.22298	6.11378
	INA168-MGG_13012T0		yes	-	3.0065	8.02005	10.2371	1.41915	7.09359	0.882601	4.35119	4.05531	1.9271	3.62497
	INA168-MGG_13129T0		yes	-	2.19407	9.62005	9.79856	3.39279	3.12572	0.951516	2.03534	5.73629	1.10156	0.232934
	INA168-MGG_13132T0		yes	-	2.57032	0	0	1.78401	1.29055	0.897807	0	0	1.28281	1.20199
	INA168-MGG_13177T0		yes	-	48.1691	115.801	95.5626	131.179	74.1781	1.57966	20.9987	22.4022	4.63052	39.6825
	INA168-MGG_13198T0		yes	-	43.6601	6.48271	15.8082	3.09203	1.57182	11.0809	6.23202	9.39898	1.56214	0.404061
	INA168-MGG_13240T0		yes	-	0.607344	0	0	0	0	0.617963	0	0	0	0
	INA168-MGG_13252T0		yes	-	4.00152	1.86804	0.730835	0.836063	2.25679	4.04741	1.6267	1.26584	0.756355	2.64685
	INA168-MGG_13256T0		yes	-	3.82504	8.49176	2.82995	2.22992	0.784052	1.55876	5.03563	2.61786	0.985565	0.201553
	INA168-MGG_13261T0		yes	-	1.34905	1.85415	17.551	6.87253	10.9234	0.636772	3.21148	8.84189	1.53687	6.54041
	INA168-MGG_13275T0		yes	-	321.758	221.12	27.9006	8.18018	7.07592	110.446	96.6869	11.4738	1.93442	0.884228
	INA168-MGG_13292T0		yes	-	3.2961	9.34523	6.44256	12.031	18.0914	0.200087	3.28875	2.02378	2.86095	1.60713
	INA168-MGG_13325T0		yes	-	2.28359	1.28654	12.6735	1.002	0.311022	2.03219	2.22835	10.9822	0.965402	0.538706
	INA168-MGG_13374T0		yes	-	1.89229	4.21219	0	2.52008	1.33222	1.55149	2.66845	0	1.45797	0.453782
	INA168-MGG_13376T0		yes	-	2.42281	10.609	25.7379	6.15374	5.36729	0.598846	10.0663	32.3044	4.09335	1.88217
	INA168-MGG_13429T0		yes	-	10.5229	11.7035	7.66408	5.57422	4.55464	1.41681	1.06878	2.03134	2.11122	1.31275
	INA168-MGG_13454T0		yes	-	6.46532	0.828431	2.36796	3.68427	3.06761	5.98972	1.43488	2.09872	1.04869	1.47209
	INA168-MGG_13455T0		yes	-	191.39	29.4298	35.2835	68.1863	33.6172	25.0362	8.18106	1.70178	7.97005	10.7366
	INA168-MGG_13471T0		yes	-	151.389	17.3523	47.1585	18.1881	23.2645	16.4749	4.67591	6.9991	3.18962	2.66377
	INA168-MGG_13508T0		yes	-	51.5634	53.0725	74.1126	80.3574	53.9828	7.71809	20.8571	13.5861	8.25021	0.930976
	INA168-MGG_13549T0		yes	-	0.77288	7.18827	2.71271	1.8119	0.762489	0.625124	2.91245	2.40206	0.901949	0.0698288
	INA168-MGG_13557T0		yes	-	5.71737	4.21858	3.39799	4.32617	1.92893	2.29436	2.52637	0.35111	1.49573	0.233052
	INA168-MGG_13619T0		yes	-	1.02072	6.6646	0.89807	0.278581	0.473368	0.606412	1.48626	1.5555	0.482516	0.421893
	INA168-MGG_13626T0		yes	-	16.1508	29.9407	45.6862	9.64172	6.99798	3.24614	9.90799	18.127	1.89548	2.93881
	INA168-MGG_13654T0		yes	-	641.649	61.0654	35.5767	20.8251	5.1014	222.794	22.957	17.4626	10.7873	1.25227
	INA168-MGG_13742T0		yes	-	0	1.38268	1.1122	0	0	0	2.39488	1.92639	0	0
	INA168-MGG_13777T0		yes	-	4.83127	5.0594	3.13719	5.98374	5.15272	2.49685	4.798	2.71692	3.08874	0.933695
	INA168-MGG_13809T0		yes	-	2.81804	4.993	1.6612	2.45648	3.64611	0.769554	1.73234	0.248894	0.490818	0.900484
	INA168-MGG_13836T0		yes	-	0	0	5.33808	1.92639	1.53628	0	0	2.28766	0.78154	0.985431
	INA168-MGG_13907T0		yes	-	9.21817	129.542	58.0418	52.738	15.5826	4.99382	7.1704	28.0798	0.958552	3.03609
	INA168-MGG_13912T0		yes	-	4.25456	0	0.527325	0.652011	3.03081	0.471107	0	0.913355	0.690658	1.91713
	INA168-MGG_13937T0		yes	-	0.0905076	0	0	0	0	0.156764	0	0	0	0
	INA168-MGG_13974T0		yes	-	0	0	0	0.456776	0.394658	0	0	0	0.791159	0.683568
	INA168-MGG_13977T0		yes	-	1.63974	6.41445	3.93674	1.01014	1.12174	0.975569	3.75624	2.07162	0.729123	0.284123
	INA168-MGG_14061T0		yes	-	533.827	103.514	79.3286	126.769	31.4165	181.287	34.3761	24.8284	14.5006	9.16397
	INA168-MGG_14073T0		yes	-	0	0	0	0	0	0	0	0	0	0
	INA168-MGG_14087T0		yes	-	39.7666	143.921	91.9323	13.4164	4.5314	12.678	21.8159	8.85721	3.28999	1.43405
	INA168-MGG_14126T0		yes	-	0.823809	3.71182	1.7307	0	0.199895	0.411893	3.52004	2.99766	0	0.346229
	INA168-MGG_14129T0		yes	-	51.2051	37.6998	55.5426	17.3061	9.78563	13.3589	8.22131	9.13999	5.26844	1.97709
	INA168-MGG_14134T0		yes	-	1.43834	0.877537	0	0	0.17651	0.698677	1.51994	0	0	0.0400873
	INA168-MGG_14269T0		yes	-	0.476026	4.89436	1.92294	0.681288	0.310641	0.433216	4.97186	1.78135	0.863328	0.341816
	INA168-MGG_14270T0		yes	-	58.4083	56.3735	41.1308	43.9295	39.3173	10.5596	5.61159	8.8718	4.68364	5.58928
	INA168-MGG_14291T0		yes	-	0.564401	1.24206	1.87388	1.33998	1.27908	0.0751254	1.47821	0.439801	1.07427	0.681598
	INA168-MGG_14301T0		yes	-	22.3447	6.80008	4.27144	2.37335	2.76799	9.73826	8.20764	3.78576	2.24961	0.425362
	INA168-MGG_14302T0		yes	-	3.33088	5.12784	10.162	4.96133	1.93916	1.88173	4.92954	2.1916	0.942227	0.866148
	INA168-MGG_14307T0		yes	-	250.595	119.157	141.754	273.408	127.569	92.4934	39.0396	30.9364	9.65931	40.8708
	INA168-MGG_14340T0		yes	-	0	0	0	0	0	0	0	0	0	0
	INA168-MGG_14372T0		yes	-	10.5626	21.7828	12.018	48.1969	22.7805	1.13906	17.4934	4.74015	3.21571	6.99193
	INA168-MGG_14388T0		yes	-	0	0	0	0.995456	0	0	0	0	1.72418	0
	INA168-MGG_14398T0		yes	-	0	0	0	0	0	0	0	0	0	0
	INA168-MGG_14422T0		yes	-	0	0	0	0.734545	0.761764	0	0	0	1.27227	1.31941
	INA168-MGG_14513T0		yes	-	18.1292	42.7296	55.8623	184.168	137.218	6.05805	10.4873	11.6262	20.0643	22.5936
	INA168-MGG_14555T0		yes	-	26.5581	6.03	15.0126	4.22751	1.31086	6.2476	3.87272	3.48834	1.82548	0.438622
	INA168-MGG_14572T0		yes	-	9.84876	4.02966	4.46601	0.158782	0.46652	1.07534	6.97958	1.82902	0.275018	0.496284
	INA168-MGG_14598T0		yes	-	4.99303	20.1675	6.81285	0.45237	0.10581	2.27922	3.01516	1.80572	0.408159	0.0985488
	INA168-MGG_14602T0		yes	-	20.5163	27.5162	25.4237	14.3502	13.56	7.669	6.84552	1.4483	4.10977	0.675302
	INA168-MGG_14603T0		yes	-	0	1.86989	1.77573	0	0	0	3.23874	3.07565	0	0
	INA168-MGG_14622T0		yes	-	14.5447	10.0487	134.271	26.9082	15.6421	4.23868	11.9593	59.1975	16.0666	3.18847
	INA168-MGG_14628T0		yes	-	15.4034	16.6338	29.2803	28.9889	45.1295	2.95588	14.4068	9.68011	0.237927	5.15019
	INA168-MGG_14652T0		yes	-	5.56132	11.1612	17.3713	26.6179	28.2641	1.14655	10.1872	12.7633	1.43299	10.6736
	INA168-MGG_14655T0		yes	-	0.376112	1.20439	0.641401	1.37585	1.0419	0.281071	1.09929	0.698699	0.165643	0.292246
	INA168-MGG_14662T0		yes	-	8.07964	0	3.57876	0.845037	0.346175	6.59249	0	6.19859	1.46365	0.599592
	INA168-MGG_14663T0		yes	-	1.58216	2.54065	2.17906	1.85121	0.666001	0.304072	1.23291	3.00525	1.10574	0.404321
	INA168-MGG_14692T0		yes	-	13.5187	44.0324	25.0117	2.69351	0.44149	5.68256	11.0515	9.61902	1.62675	0.317905
	INA168-MGG_14712T0		yes	-	0.712693	0.741971	1.4873	1.66857	1.12004	0.119198	0.649143	0.267401	0.161021	0.479354
	INA168-MGG_14715T0		yes	-	4.51727	20.1297	9.70921	2.40947	1.25751	1.55918	7.50102	6.78129	2.70293	0.410117
	INA168-MGG_14734T0		yes	-	0.779675	0	0	0	0	0.675892	0	0	0	0
	INA168-MGG_14801T0		yes	-	9.28833	20.97	26.9381	25.3742	26.7524	4.422	2.42092	9.13449	1.85955	4.03132
	INA168-MGG_14862T0		yes	-	2.75582	7.56683	10.164	3.51251	3.18155	1.47499	2.62533	9.0173	1.7485	1.84319
	INA168-MGG_14879T0		yes	-	7.83857	0	1.63058	2.30682	1.01795	3.68586	0	2.82425	3.28637	0.652955
	INA168-MGG_14910T0		yes	-	0	0	0	0.712839	0.414489	0	0	0	1.23467	0.717916
	INA168-MGG_14917T0		yes	-	1.11708	6.50716	11.9713	3.701	2.40782	0.674417	5.22375	8.16812	0.743655	0.410246
	INA168-MGG_14926T0		yes	-	0.229023	0	0	0	0	0.39668	0	0	0	0
	INA168-MGG_14996T0		yes	-	5.77638	3.96496	2.27003	1.99542	0.712416	3.64275	4.71881	3.93181	0.907737	0.742614
	INA168-MGG_15046T0		yes	-	1.44434	2.44532	7.00028	2.18194	5.5665	1.40706	4.23542	4.43555	2.0648	2.13753
	INA168-MGG_15058T0		yes	-	0	0	0	0	0	0	0	0	0	0
	INA168-MGG_15084T0		yes	-	9.50316	10.8432	10.071	5.85725	4.83231	1.94788	10.283	14.9065	2.49848	2.9156
	INA168-MGG_15106T0		yes	-	3.11258	9.23378	20.5046	6.29046	12.599	0.657137	10.0141	16.1649	3.48109	1.15382
	INA168-MGG_15109T0		yes	-	7.1303	4.24783	6.99379	1.56467	0.501562	1.94715	1.7319	3.0188	0.606798	0.442678
	INA168-MGG_15142T0		yes	-	0.358951	0	0	0.303272	0	0.349687	0	0	0.525283	0
	INA168-MGG_15185T0		yes	-	1833.65	283.928	110.895	21.3309	4.65004	803.501	112.805	25.8518	5.68665	1.89358
	INA168-MGG_15207T0		yes	-	15.3187	25.4371	117.195	19.904	26.7525	1.62088	18.4991	21.2032	4.84591	15.4026
	INA168-MGG_15211T0		yes	-	0.0794924	0	0	0	0	0.137685	0	0	0	0
	INA168-MGG_15266T0		yes	-	1.09626	4.1732	6.66848	3.38858	1.2819	0.737506	3.61706	2.08923	1.19294	0.829532
	INA168-MGG_15277T0		yes	-	7.26837	1.6043	1.60832	2.86716	1.1411	2.2309	1.436	1.4769	1.3135	0.381821
	INA168-MGG_15291T0		yes	-	126.327	98.9054	105.636	103.394	67.6223	15.8626	16.5698	19.6778	0.726843	7.86088
	INA168-MGG_15307T0		yes	-	0.330995	0	0	0	0	0.322452	0	0	0	0
	INA168-MGG_15324T0		yes	-	2.17233	7.66794	2.11662	2.04982	1.5369	2.19661	2.23723	2.30571	1.0981	1.18239
	INA168-MGG_15340T0		yes	-	0.113818	0.594089	0.955744	0.350591	0.280649	0.197138	1.02899	1.6554	0.607242	0.26139
	INA168-MGG_15373T0		yes	-	0	0	0	0	0	0	0	0	0	0
	INA168-MGG_15375T0		yes	-	0	0	0	0	0	0	0	0	0	0
	INA168-MGG_15383T0		yes	-	1.24037	3.11433	6.20742	4.51737	5.36784	0.723366	0.270735	3.77402	1.92623	0.869477
	INA168-MGG_15394T0		yes	-	0	0	0	0.376603	1.49706	0	0	0	0.652295	1.81448
	INA168-MGG_15394T1		yes	-	0	0	0	0.376603	1.49706	0	0	0	0.652295	1.81448
	INA168-MGG_15423T0		yes	-	18.4437	35.7431	42.4152	27.9547	15.6578	3.17867	20.6144	11.5739	4.6839	1.82263
	INA168-MGG_15427T0		yes	-	37.2937	0	6.84825	1.67009	6.31846	31.9439	0	2.45367	1.49091	5.11667
	INA168-MGG_15430T0		yes	-	0	2.65576	3.82948	0.999255	0.529696	0	3.0266	6.63286	0.4054	0.683587
	INA168-MGG_15479T0		yes	-	13.406	194.314	50.6889	8.81175	4.46926	8.93396	49.0895	6.39164	5.14857	2.89641
	INA168-MGG_15517T0		yes	-	0	0	2.11253	0.337145	0.0769907	0	0	2.45148	0.293407	0.133352
	INA168-MGG_15553T0		yes	-	3.65616	3.72712	1.99478	1.38147	0.980579	0.295149	3.58299	3.45507	1.40634	1.04135
	INA168-MGG_15575T0		yes	-	0.308581	0	0	0.856005	1.18346	0.534478	0	0	1.48264	1.11679
	INA168-MGG_15633T0		yes	-	1.65591	2.73616	0	0	0	2.86811	4.73916	0	0	0
	INA168-MGG_15657T0		yes	-	0.327434	0	0	0	0.311452	0.567133	0	0	0	0.539451
	INA168-MGG_15667T0		yes	-	14.2182	26.7573	17.5576	15.066	20.2375	13.9416	11.0494	3.39833	2.2177	3.90034
	INA168-MGG_15689T0		yes	-	0.600296	7.12912	3.93594	3.66054	1.40434	1.03974	8.60479	6.81725	3.52683	0.290505
	INA168-MGG_15693T0		yes	-	0.319477	0	0	0.472432	0.232296	0.277334	0	0	0.818275	0.402349
	INA168-MGG_15703T0		yes	-	0.197266	0	0	0	0.551751	0.341675	0	0	0	0.95566
	INA168-MGG_15708T0		yes	-	1.00812	0	7.56816	1.47383	1.43662	1.02575	0	8.24425	1.50036	1.2804
	INA168-MGG_15725T0		yes	-	4.14847	16.7379	14.2518	3.71798	1.09786	0.841573	6.8988	4.81149	2.09538	0.359757
	INA168-MGG_15732T0		yes	-	68.6163	24.7889	33.5677	30.4964	17.2753	39.5052	2.48098	13.479	3.13656	1.04331
	INA168-MGG_15746T0		yes	-	1.61041	0	0	1.65351	0	2.78931	0	0	2.86396	0
	INA168-MGG_15749T0		yes	-	36.1135	27.6796	28.8359	19.1239	23.2622	11.1289	3.5411	14.8262	0.366726	1.67094
	INA168-MGG_15814T0		yes	-	372.802	817.494	644.918	649.657	496.367	61.3329	99.5476	74.457	44.2135	33.5857
	INA168-MGG_15824T0		yes	-	8.95375	78.4459	41.4892	8.12029	5.35912	2.42033	16.0998	13.5185	7.17207	1.26487
	INA168-MGG_15830T0		yes	-	23.9933	13.3141	22.6097	13.9527	9.29124	5.39482	9.10328	4.79894	0.992054	1.28968
	INA168-MGG_15843T0		yes	-	4.42893	3.13334	0	2.7258	0	2.92806	5.42711	0	2.77487	0
	INA168-MGG_15902T0		yes	-	0.296383	0	0	0.712839	0.345326	0.51335	0	0	1.23467	0.598122
	INA168-MGG_15911T0		yes	-	0	0	0	0.538181	0.350512	0	0	0	0.932157	0.607104
	INA168-MGG_15988T0		yes	-	130.632	65.7397	104.811	131.846	75.826	37.7405	8.5301	12.6961	3.14785	15.6671
	INA168-MGG_16011T0		yes	-	7.23886	6.42618	14.8704	6.87159	5.15022	2.49857	11.1305	13.7559	1.10151	2.63213
	INA168-MGG_16033T0		yes	-	0.734801	0	7.38533	1.23477	1.44575	0.338879	0	10.4952	0.653297	1.52036
	INA168-MGG_16037T0		yes	-	0.248037	0	3.08897	1.06962	1.62345	0.429612	0	5.35025	1.08887	0.49299
	INA168-MGG_16038T0		yes	-	6.26635	21.0028	5.04956	1.37402	0.605484	0.701184	1.014	3.01332	0.240604	0.155649
	INA168-MGG_16042T0		yes	-	0	0	0	0	0	0	0	0	0	0
	INA168-MGG_16044T0		yes	-	28.3025	13.2214	0.537871	0	0.078438	6.51585	15.7352	0.93162	0	0.135859
	INA168-MGG_16090T0		yes	-	0	0	0	0	0	0	0	0	0	0
	INA168-MGG_16113T0		yes	-	2.26232	12.1224	0	2.34416	0.388135	0.639097	10.554	0	2.97051	0.67227
	INA168-MGG_16123T0		yes	-	0.505674	2.12322	1.56619	0.701372	0.228398	0.875854	3.67753	2.71272	1.21481	0.395597
	INA168-MGG_16129T0		yes	-	0.504092	0	1.02143	0.457416	0.237183	0.508863	0	1.76916	0.792268	0.410813
	INA168-MGG_16137T0		yes	-	31.441	2.47161	8.05833	0.575001	0.230287	2.59325	2.98321	4.06521	0.500405	0.205245
	INA168-MGG_16187T0		yes	-	243.193	162.353	124.161	1165.79	870.665	71.7715	58.1442	49.0979	105.538	79.6501
	INA168-MGG_16233T0		yes	-	2.01707	1.11434	2.51315	1.94283	0.446146	1.90584	1.05676	3.10827	0.946642	0.203357
	INA168-MGG_16238T0		yes	-	0.291384	1.40434	0	0.828747	0	0.504691	2.43239	0	1.43543	0
	INA168-MGG_16250T0		yes	-	2.23223	0.82275	8.6064	10.8617	8.63475	1.67506	1.42504	2.83891	1.85346	1.38306
	INA168-MGG_16337T0		yes	-	19.7374	8.54128	1.60798	3.20351	1.92721	3.916	3.46065	1.42514	1.13803	1.34883
	INA168-MGG_16339T0		yes	-	0.413537	3.65667	0	0	0.521826	0.716268	6.33353	0	0	0.903829
	INA168-MGG_16357T0		yes	-	0	0	0	0	0	0	0	0	0	0
	INA168-MGG_16382T0		yes	-	0.456934	0	1.4308	3.87997	3.14721	0.396658	0	2.47822	2.18377	0.166413
	INA168-MGG_16404T0		yes	-	0.697246	0	5.77582	0.895281	0.696851	0.716228	0	10.004	0.862578	0.639508
	INA168-MGG_16417T0		yes	-	51.797	89.8028	68.6807	93.2712	78.1848	4.71386	7.9286	11.7446	13.3114	8.97717
	INA168-MGG_16429T0		yes	-	4.12936	14.216	12.871	17.4122	12.7359	1.14833	6.66331	9.27334	4.59225	0.197572
	INA168-MGG_16529T0		yes	-	0.614543	0	0	0.874364	0.453382	0.532741	0	0	1.51444	0.785281
	INA168-MGG_16537T0		yes	-	0.230332	0	0	0	0	0.398947	0	0	0	0
	INA168-MGG_16538T0		yes	-	162.946	25.8908	133.342	22.9454	12.2204	37.3283	29.0244	132.674	17.3934	2.97698
	INA168-MGG_16553T0		yes	-	7.01201	1.67472	4.78696	5.52245	4.1173	5.64797	2.90069	4.24266	0.465909	1.05002
	INA168-MGG_16570T0		yes	-	0	0	2.33422	0	0.903161	0	0	4.04299	0	1.56432
	INA168-MGG_16590T0		yes	-	0	0	0	0	0	0	0	0	0	0
	INA168-MGG_16595T0		yes	-	64.7283	29.8392	31.9048	24.5044	20.9706	9.93265	12.5846	6.88681	5.29819	2.13193
	INA168-MGG_16625T0		yes	-	0	0	0	0	0	0	0	0	0	0
	INA168-MGG_16654T0		yes	-	0	0	0	0.759228	0	0	0	0	1.31502	0
	INA168-MGG_16659T0		yes	-	0	0	0	0	0	0	0	0	0	0
	INA168-MGG_16671T0		yes	-	0	0	0	0	0	0	0	0	0	0
	INA168-MGG_16712T0		yes	-	4.80818	2.84631	1.17648	0.758026	0.752047	1.16296	0.243019	1.08831	0.457654	0.284433
	INA168-MGG_16718T0		yes	-	288.468	1269.83	256.862	34.7361	11.7316	72.1585	292.739	31.5369	13.2053	1.27684
	INA168-MGG_16719T0		yes	-	0	0	0	0	0	0	0	0	0	0
	INA168-MGG_16724T0		yes	-	0.224369	0	2.79422	1.62391	1.26585	0.388618	0	4.83973	2.05782	0.325408
	INA168-MGG_16804T0		yes	-	1.43033	0.891134	1.43362	7.56851	2.28704	0.630952	1.54349	2.4831	1.87561	0.320135
	INA168-MGG_16812T0		yes	-	1.33549	0	1.374	0	0	1.30177	0	1.27283	0	0
	INA168-MGG_16829T0		yes	-	5.69917	6.17413	77.8094	5.10912	28.7161	3.82152	5.37648	36.6469	6.11574	2.03387
	INA168-MGG_16840T0		yes	-	3.54859	1.75627	1.63778	3.67742	2.13624	1.13505	1.66552	2.83671	4.42228	1.7169
	INA168-MGG_16853T0		yes	-	21.5352	251.353	41.5372	2.34895	2.3292	21.6752	31.0948	7.07085	0.653129	0.828802
	INA168-MGG_16860T0		yes	-	5.28128	0.879037	1.09846	4.73342	3.73703	0.212358	1.52254	1.90258	1.81515	0.636716
	INA168-MGG_16878T0		yes	-	9.03934	4.56123	7.05874	3.07258	0.599273	4.46812	3.99058	6.25613	1.17849	0.687668
	INA168-MGG_16894T0		yes	-	6.1138	0.630737	4.84699	2.27562	0.633465	2.58345	1.09247	6.45664	0.942445	0.40633
	INA168-MGG_16925T0		yes	-	4.5866	6.25145	15.4477	2.57078	0.320861	0.663622	10.8278	13.7958	3.25769	0.555748
	INA168-MGG_16929T0		yes	-	1.64564	1.69787	0	2.86055	2.90303	1.8298	1.48545	0	2.10299	2.0056
	INA168-MGG_17014T0		yes	-	0.488352	0	0	0	0	0.0196364	0	0	0	0
	INA168-MGG_17018T0		yes	-	5.24717	39.8737	30.7687	4.10133	3.45592	1.21116	8.29108	1.44741	3.25405	0.187235
	INA168-MGG_17022T0		yes	-	0	0	0	0	0	0	0	0	0	0
	INA168-MGG_17027T0		yes	-	0	0	1.96832	0	0	0	0	3.40923	0	0
	INA168-MGG_17082T0		yes	-	1.03369	0	6.47358	1.29261	0.472023	0.897329	0	11.2126	2.23887	0.817567
	INA168-MGG_17098T0		yes	-	5.74625	6.34107	12.7441	8.29936	7.99196	2.29793	2.71949	4.88735	2.56721	0.942214
	INA168-MGG_17123T0		yes	-	14.669	6.771	33.9716	102.483	53.128	5.6141	4.01522	19.4927	11.8651	22.9228
	INA168-MGG_17132T0		yes	-	25.3748	11.7108	210.998	3.88505	3.87027	15.5268	11.8963	38.705	3.95498	2.24219
	INA168-MGG_17191T0		yes	-	3.55808	1.38503	0.627567	0.436597	0.651481	1.44054	2.39894	1.08698	0.756208	0.21247
	INA168-MGG_17225T0		yes	-	2.09613	0	0	0.740047	0	1.3858	0	0	1.2818	0
	INA168-MGG_17230T0		yes	-	0	0	0	0	0	0	0	0	0	0
	INA168-MGG_17256T0		yes	-	0	0	0	0	0.239201	0	0	0	0	0.414308
	INA168-MGG_17276T0		yes	-	11957.8	8879.38	4945.89	1741.31	1421.78	1969.67	1129.36	1455.46	417.388	162.657
	INA168-MGG_17319T0		yes	-	2.11068	2.96486	10.0052	9.84907	8.21472	1.84169	5.13529	8.86755	5.20372	6.98273
	INA168-MGG_17353T0		yes	-	1.12874	8.78157	3.10459	1.503	0.466533	1.10967	10.5993	5.3773	1.4481	0.808059
	INA168-MGG_17355T0		yes	-	0	0	1.41688	0	0.932133	0	0	2.45411	0	0.991602
	INA168-MGG_17366T0		yes	-	0	0	0	0	0	0	0	0	0	0
	INA168-MGG_17393T0		yes	-	7.71298	0	3.10459	2.46604	0	3.55711	0	5.3773	2.98061	0
	INA168-MGG_17410T0		yes	-	2.8906	0.558239	0	0.278581	0.101729	0.702914	0.966898	0	0.482516	0.1762
	INA168-MGG_17426T0		yes	-	2.54588	1.68928	0	1.15629	0	0.567162	2.92592	0	0.404194	0
	INA168-MGG_17431T0		yes	-	0.169837	0	0	0	0	0.294167	0	0	0	0
	INA168-MGG_17463T0		yes	-	0	1.58801	0	0.444329	0.844699	0	2.75052	0	0.769601	0.740567
	INA168-MGG_17473T0		yes	-	11.3692	1.6604	8.16735	0.878883	2.01957	8.51932	2.8759	3.33681	0.764863	0.786584
	INA168-MGG_17495T0		yes	-	0.279927	0	0	0.692472	0	0.484848	0	0	1.1994	0
	INA168-MGG_17522T0		yes	-	14.4736	56.6977	49.244	79.0841	28.3336	6.35662	38.794	10.1892	6.60725	3.77198
	INA168-MGG_17530T0		yes	-	1.03846	1.38374	1.16739	1.5753	0.756494	0.930263	2.39671	1.03465	0.431782	0.116252
	INA168-MGG_17543T0		yes	-	2.56664	0.42853	2.30149	0.586645	0.487726	1.44014	0.742236	0.836415	0.205069	0.125378
	INA168-MGG_17544T0		yes	-	0	0	1.5971	0.357607	0.541882	0	0	2.76626	0.619394	0.482956
	INA168-MGG_17550T0		yes	-	0.238509	0	2.87289	2.60817	3.64317	0.41311	0	4.97599	2.93695	3.78327
	INA168-MGG_17578T0		yes	-	34.8309	25.1823	18.1014	25.4357	12.8746	2.17615	14.7164	6.9849	4.72609	0.872383
	INA168-MGG_17580T0		yes	-	0	0	5.17357	1.52623	1.39157	0	0	0.775142	0.387853	2.11959
	INA168-MGG_17595T0		yes	-	11.7537	30.0808	22.9353	19.0405	44.4891	13.4279	2.12745	24.9719	4.40247	9.15823
	INA168-MGG_17597T0		yes	-	0	0	0	0	0	0	0	0	0	0
	INA168-MGG_17635T0		yes	-	0	0	1.16711	0	0	0	0	2.0215	0	0
	INA168-MGG_17681T0		yes	-	21.3892	19.0379	0	8.83285	1.6237	5.57711	7.5522	0	8.20539	1.69253
	INA168-MGG_17690T0		yes	-	13.1816	13.0772	13.3771	16.6785	19.177	3.66158	8.17601	9.02106	1.07902	2.63666
	INA168-MGG_17711T0		yes	-	9.87101	4.27402	0	2.00348	0.534844	2.15508	7.40283	0	1.89902	0.476684
	INA168-MGG_17721T0		yes	-	19.0341	51.402	14.321	39.1331	38.6586	1.5096	17.3578	9.07416	12.932	4.85064
	INA168-MGG_17792T0		yes	-	0.356271	1.76606	2.84117	1.04221	0.643667	0.617079	3.05891	4.92104	1.80517	1.11486
	INA168-MGG_17799T0		yes	-	0	0	0	0	0	0	0	0	0	0
	INA168-MGG_17822T0		yes	-	8.51512	6.94716	13.3993	3.64959	11.0149	4.23859	3.8715	15.5543	1.20958	5.48955
	INA168-MGG_17824T0		yes	-	0.598545	0.996242	1.60271	4.27947	0.952312	0.0240672	1.72554	2.77597	1.46335	0.456196
	INA168-MGG_17840T0		yes	-	6.70139	31.9733	18.5051	9.6077	8.34384	1.63668	5.03629	4.34317	6.95107	6.28638
	INA168-MGG_17849T0		yes	-	0	0	0	0	0	0	0	0	0	0
	INA168-MGG_17855T0		yes	-	309.03	365.966	823.923	2447.43	2587.4	47.8906	161.556	228.604	67.189	85.4709
	INA168-MGG_17894T0		yes	-	2.32719	6.43618	7.31082	20.5939	11.5721	1.73913	2.65278	1.09536	1.49925	2.32206
	INA168-MGG_17899T0		yes	-	0	0	0	0	0	0	0	0	0	0
	INA168-MGG_17900T0		yes	-	106.279	62.4515	38.833	27.8755	15.54	21.0658	17.3841	4.15963	2.38761	3.74853
	INA168-MGG_17956T0		yes	-	5.38477	19.5864	0	0.543563	0	3.92043	16.964	0	0.941479	0
	INA168-MGG_17963T0		yes	-	0.934981	0	3.77364	0	0	1.61944	0	6.53613	0	0
	INA168-MGG_18005T0		yes	-	9.79412	25.478	9.05048	2.41489	2.02318	5.8209	25.3403	9.53102	2.18466	1.45683
	INA168-MGG_18013T0		yes	-	0.4529	0	0	0	0	0.784446	0	0	0	0
	INA168-MGG_18015T0		yes	-	0.880341	3.49088	4.16967	1.89264	3.38058	0.326498	1.75772	1.51535	0.405349	0.355135
	INA168-MGG_18024T0		yes	-	0	0	0	0	0	0	0	0	0	0
	INA168-MGG_18076T0		yes	-	0	0	0	0	0	0	0	0	0	0
	INA168-MGG_18100T0		yes	-	1.46338	0	1.99316	0.556073	0.919283	0.558513	0	1.8464	0.482082	0.301241
	INA168-MGG_18141T0		yes	-	0	0	0	0	0	0	0	0	0	0
	INA168-MGG_05787T0_copy1		no	-	0	1.77068	2.16139	1.06716	0.963921	0	1.70221	1.91387	0.811596	0.387559
	INA168-MGG_05788T0_copy1		no	-	5.91102	14.5115	0.973608	1.03448	1.73552	4.04236	10.3474	1.68634	1.01651	0.831386
	INA168-MGG_05789T0_copy1		no	-	0.485583	6.01444	8.16735	106.749	53.0564	0.477382	2.47895	3.33681	24.6281	28.8622
	INA168-MGG_05790T0_copy1		no	-	0	8.34233	3.09994	15.3923	5.71445	0	3.99517	2.68626	5.98685	2.19706
	INA168-MGG_12420T0_copy1		no	-	451.768	549.567	1090.96	3095.44	3658.37	107.534	143.059	235.675	213.615	119.073
	INA168-MGG_16777T0_copy1		no	-	0	0	0	0	0	0	0	0	0	0
	INA168-MGG_16943T0_copy1		no	-	0.370365	8.65193	2.55109	1.47153	0.690502	0.641491	11.2876	2.26102	0.124147	0.651601
	INA168-MGG_17778T0_copy1		no	-	17.297	89.7816	51.3192	148.114	120.639	5.04655	10.742	6.26486	27.3179	14.2323
	INA168-MGG_05787T0_copy2		no	-	0.230461	0.639029	4.1873	1.06716	0.999064	0.228321	1.10683	2.40425	0.811596	0.895423
	INA168-MGG_05788T0_copy2		no	-	6.03311	10.4974	5.52698	4.91188	2.71042	4.23988	8.22386	3.21708	3.21532	2.28331
	INA168-MGG_05789T0_copy2		no	-	0.498787	9.08125	10.8385	109.99	52.1642	0.020056	0.78945	7.96341	15.0138	31.8269
	INA168-MGG_05790T0_copy2		no	-	0	5.96037	1.51877	17.8172	7.18615	0	8.73963	2.63058	3.01763	6.39808
	INA168-MGG_12420T0_copy2		no	-	323.504	305.904	799.054	2378.13	2412.08	57.5333	122.267	244.635	56.3124	132.941
	INA168-MGG_16777T0_copy2		no	-	0	0	0	0	0	0	0	0	0	0
	INA168-MGG_16943T0_copy2		no	-	0	2.40444	0	0.445388	0.541046	0	2.28021	0	0.771435	0.496525
	INA168-MGG_17778T0_copy2		no	-	51.1978	135.344	126.538	142.788	129.456	15.1116	54.1287	28.2285	7.23736	17.1443
	INA168-MGG_12420T0_copy3		no	-	383.505	567.14	1160.96	3126.22	3381.63	69.0639	408.947	364.446	112.66	306.153
	INA168-MGG_12420T0_copy4		no	-	278.542	316.712	828.878	2164.18	2366.22	68.8789	216.268	174.609	50.2506	267.855
	INA168-MGG_12420T0_copy5		no	-	344.048	524.558	944.72	2586.72	2677.63	69.2637	145.103	327.94	228.021	387.973
	INA168-MGG_12420T0_copy6		no	-	914.73	1072.45	2031.8	5969.35	7068.35	185.125	248.527	710.181	177.487	392.913
	INA168-MGG_12420T0_copy7		no	-	715.143	800.042	1655.58	4675.32	5545.99	133.525	137.419	256.093	150.166	170.457
	INA168.1.1		no	-	16.5463	11.2957	14.6317	12.5122	19.5878	10.6513	10.7121	6.27049	11.6744	5.19794
	INA168.10004.1		no	-	13.9689	385.532	746.738	311.034	143.735	5.19787	51.526	371.026	222.809	23.1863
	INA168.10009.1		no	-	592.164	445.509	433.178	461.922	337.748	72.7387	15.6366	64.9207	16.4222	32.9929
	INA168.10029.1		no	-	685.62	112.464	222.211	171.733	133.241	360.34	83.9362	14.9806	19.0864	28.3653
	INA168.10038.1		no	-	8.14287	7.07621	17.6102	27.8163	22.4697	1.66525	4.80824	4.343	2.60849	1.62617
	INA168.10048.1		no	-	239.409	155.166	156.45	199.202	204.978	89.7567	50.2898	61.8684	26.1775	44.7636
	INA168.1021.1		no	-	333.334	119.092	83.5286	244.347	107.488	188.319	57.8228	46.7436	22.1501	12.6787
	INA168.1040.1		no	-	0	0	29.6481	9.62276	34.8221	0	0	13.8391	4.65583	6.01786
	INA168.1048.1		no	-	38.3619	240.313	257.883	962.073	1179.55	7.45986	52.1216	59.9841	20.8185	70.9777
	INA168.1061.1		no	-	13.2029	11.6115	34.3798	102.768	100.47	4.38253	4.60619	14.7626	15.9858	15.583
	INA168.109.1		no	-	18.3843	4.75419	4.89856	1.00757	0.202485	1.70956	3.01181	4.43891	0.608313	0.177523
	INA168.110.1		no	-	38.7729	6.98382	5.73148	1.28006	0.322393	4.82296	6.12956	2.71606	1.35737	0.0732191
	INA168.1104.1		no	-	16.099	83.8038	58.9055	62.0794	84.639	10.5944	57.8579	13.8252	5.56314	9.57653
	INA168.112.1		no	-	67.3596	105.052	105.762	189.63	229.831	21.2328	13.7645	47.4572	28.1125	36.0354
	INA168.1124.1		no	-	69.2511	159.531	188.021	326.914	252.49	24.9046	81.1893	23.5629	29.8306	56.0798
	INA168.1132.1		no	-	23.8464	5.44229	1.26218	3.58248	1.51771	8.85874	5.1611	2.18616	2.12896	0.666314
	INA168.1158.1		no	-	197.247	13.5354	36.4004	29.6039	23.0509	90.7735	12.836	11.4899	16.768	3.55
	INA168.1187.1		no	-	147.266	52.3251	65.8245	29.174	16.315	50.1741	47.2926	39.4289	8.92393	2.89653
	INA168.1189.1		no	-	8.76687	9.69776	9.87589	20.0139	22.0291	5.95297	8.48447	9.89309	5.88466	5.16219
	INA168.1214.1		no	-	19.7679	12.4754	5.78544	2.13535	2.08583	7.44304	8.01223	6.30227	0.180152	0.191021
	INA168.1220.1		no	-	12.1367	43.3886	67.6086	103.995	91.5498	9.0553	9.03461	26.7964	17.6906	9.71422
	INA168.1226.1		no	-	179.87	64.9569	65.3974	58.84	36.4668	75.991	18.4254	1.03297	10.2391	5.46294
	INA168.1229.1		no	-	434.896	167.824	65.4616	120.329	99.3789	30.3448	12.5289	15.3738	34.2731	18.8767
	INA168.1232.1		no	-	1.90176	47.4475	1173.64	45.0863	0.752842	0.997197	22.3607	358.431	17.5128	0.360642
	INA168.1239.1		no	-	18.7032	1.92037	2.71567	0.32868	1.16935	3.85167	2.31787	4.70368	0.316674	1.11965
	INA168.1246.1		no	-	25.0739	6.51712	0	2.66897	4.11843	1.24363	6.62032	0	0.912645	2.58774
	INA168.1247.1		no	-	174.697	96.4694	78.6846	172.908	261.877	39.2745	10.1211	18.1479	10.4452	24.5639
	INA168.1248.1		no	-	22.6337	1.49436	16.5881	32.841	25.0168	14.9119	2.58831	9.52454	11.7914	7.29224
	INA168.1250.1		no	-	13.8047	24.9046	40.1955	91.0406	121.672	7.43227	3.33185	15.037	8.74215	19.5055
	INA168.1283.1		no	-	47.9756	40.0099	63.2507	100.601	119.152	11.5751	21.7383	19.5738	6.22161	8.97132
	INA168.1297.1		no	-	1343.57	1253.24	1934.9	213.913	23.2314	301.356	135.488	792.109	58.5028	6.89712
	INA168.1302.1		no	-	31.2262	14.7366	26.5018	7.80173	4.86053	18.8524	12.7893	24.3676	2.43133	2.30074
	INA168.1303.1		no	-	0.61075	0	189.805	39.7027	128.693	1.05785	0	107.425	12.3106	44.8986
	INA168.1326.1		no	-	45.9678	6.49125	0.877443	0	0.297709	7.87662	2.57503	1.51978	0	0.265335
	INA168.1351.1		no	-	17.6169	53.4478	120.128	34.9104	16.364	0.699072	18.6175	18.3864	11.482	3.68648
	INA168.1355.1		no	-	2.56991	3.21103	2.00627	21.9396	30.874	0.554696	5.56166	3.47497	9.29597	7.25094
	INA168.1381.1		no	-	41.3654	78.283	43.2439	45.516	35.0735	36.6564	45.6097	32.3572	6.8392	2.71767
	INA168.1401.1		no	-	35.9873	26.4172	31.9409	47.9656	46.3338	12.625	12.6557	9.95995	5.47291	7.07991
	INA168.1404.1		no	-	4.20997	2.03067	8.92124	22.8142	31.289	2.55584	3.51722	12.3037	6.36206	8.13147
	INA168.1405.1		no	-	3.79743	2.54848	4.61729	18.223	19.9949	1.48683	3.03302	4.2648	6.23027	5.47148
	INA168.1412.1		no	-	157.061	110.4	77.7289	85.2967	113.402	20.3784	31.0357	15.5504	7.72807	21.7108
	INA168.1414.1		no	-	58.9327	96.6295	58.0815	416.781	320.843	20.0642	45.0593	26.7486	30.7894	25.1546
	INA168.1421.1		no	-	205.438	152.175	106.066	108.462	69.3747	84.7238	32.7956	15.6015	19.8805	19.6404
	INA168.143.1		no	-	112.661	130.464	88.6192	108.726	135.693	11.5242	37.0741	24.8366	13.3019	30.9105
	INA168.1432.1		no	-	129.982	37.2275	27.5879	40.9917	32.7094	29.3226	29.7728	32.265	11.4767	10.0379
	INA168.1455.1		no	-	0	0	155.233	7.88597	8.15735	0	0	27.1926	2.4069	2.53859
	INA168.1459.1		no	-	0	0	626.992	227.306	741.505	0	0	275.056	77.9627	155.122
	INA168.147.1		no	-	23.2964	33.7332	59.1947	70.6473	70.6574	7.00017	30.4642	28.0515	2.4377	14.9711
	INA168.1485.1		no	-	96.1019	86.0735	18.0382	6.95844	9.97809	13.3562	56.5872	7.73036	2.6684	4.36382
	INA168.1495.1		no	-	6.85049	13.4293	12.2942	15.7278	21.8775	1.72848	8.50752	10.8963	3.36844	7.16357
	INA168.1496.1		no	-	110.399	20.2157	15.6462	1.16347	0.6778	19.4363	10.6246	11.2457	1.01841	0.297572
	INA168.1499.1		no	-	16.1777	18.9333	47.0068	139.233	137.629	3.76307	7.80368	10.9226	13.6577	9.72073
	INA168.1503.1		no	-	64.2495	20.3476	25.6505	6.98918	2.85716	7.22723	8.38661	14.9304	2.68071	0.357039
	INA168.1508.1		no	-	29.7313	15.3034	22.239	48.1765	44.4537	9.92648	9.1647	9.40211	0.517084	2.96277
	INA168.1525.1		no	-	275.988	139.539	130.475	75.7171	55.3653	134.978	48.2098	78.9256	19.2249	0.342046
	INA168.1574.1		no	-	450.511	188.327	75.8494	144.98	259.094	67.4069	60.0935	26.7098	55.211	71.7376
	INA168.1579.1		no	-	41.1761	550.876	79.3906	17.079	3.2188	22.499	384.434	31.2831	13.3425	1.52589
	INA168.1601.1		no	-	60.9615	2.52519	2.784	0.974097	0.0694503	92.2331	2.51319	1.41067	1.06957	0.120292
	INA168.1603.1		no	-	4.41693	7.13909	14.7809	25.7149	38.9518	1.08724	3.10422	7.30651	4.15919	4.62618
	INA168.1648.1		no	-	0	0.810572	32.7583	116.28	321.805	0	1.40395	9.14069	78.8609	81.2041
	INA168.1654.1		no	-	3.089	5.19901	5.5161	40.8245	38.5311	0.666737	4.93039	4.8889	10.2402	4.56102
	INA168.1656.1		no	-	5.00926	2.82913	4.55138	42.2759	49.6052	3.1865	4.9002	7.88322	20.1449	4.52147
	INA168.1658.1		no	-	0.354461	0	44.9865	14.3292	39.5234	0.613944	0	17.2699	2.84597	21.5654
	INA168.1662.1		no	-	5.40965	4.48309	24.8529	44.501	38.1525	1.46647	7.76494	7.78642	5.46191	7.76499
	INA168.1688.1		no	-	182.309	274.925	197.322	441.239	536.805	44.1973	35.593	21.448	26.6556	26.1332
	INA168.1703.1		no	-	6.47802	17.4659	15.4388	49.4753	19.0839	0.617084	5.09592	9.40006	13.6072	6.22221
	INA168.1709.1		no	-	66.0559	32.1504	33.8677	17.7438	26.9527	30.3981	34.7168	10.5608	10.1752	4.13745
	INA168.1753.1		no	-	212.583	818.87	788.506	3699.43	4485.15	58.4041	326.469	211.57	233.123	188.975
	INA168.1757.1		no	-	25.9915	0	0	0	0	12.66	0	0	0	0
	INA168.1758.1		no	-	122.135	6.27276	6.67516	1.77275	0.220772	18.9478	2.17635	5.96139	2.06553	0.382389
	INA168.1760.1		no	-	4017.96	292.292	266.205	64.4918	44.7939	790.808	16.4132	102.898	26.8	13.8619
	INA168.1770.1		no	-	613.442	212.905	123.026	30.1172	13.4375	178.02	20.1708	12.0799	9.99309	6.29054
	INA168.1777.1		no	-	81.3474	59.2098	45.5892	73.9129	68.7479	46.2772	8.77063	20.9553	14.5375	10.6742
	INA168.1804.1		no	-	204.132	93.69	96.8358	71.8098	94.853	41.0727	32.2437	26.7679	11.0328	2.70247
	INA168.1822.1		no	-	65.1092	220.321	205.885	412.264	613.493	20.1231	15.4186	106.165	63.2813	44.8542
	INA168.1863.1		no	-	25.6387	166.065	485.478	64.5375	111.199	4.32852	25.7548	32.5671	6.24459	19.2536
	INA168.1879.1		no	-	17.7921	1.43902	0	3.93994	1.02768	12.3923	2.49245	0	1.37725	0.233397
	INA168.1883.1		no	-	2.45328	14.3478	146.682	112.469	42.8634	1.93062	7.61306	46.7635	10.7369	7.14248
	INA168.1884.1		no	-	118.324	46.6211	43.402	40.4363	49.6901	38.6424	13.2799	7.22125	6.28115	2.86852
	INA168.1919.1		no	-	18.575	1.74753	7.20167	0	0	2.81727	3.02681	6.6714	0	0
	INA168.1923.1		no	-	4.17445	0	11.7771	38.6909	45.9238	2.23375	0	10.1994	9.14951	4.52355
	INA168.1928.1		no	-	0.125877	0	44.5288	44.0966	200.359	0.218026	0	8.34524	12.594	56.694
	INA168.1946.1		no	-	19.037	0	4.07301	0	0	6.15539	0	3.60989	0	0
	INA168.1948.1		no	-	203.793	252.494	303.252	199.232	53.7422	87.4071	37.1474	31.8787	46.8232	13.9545
	INA168.1949.1		no	-	29.2014	159.227	287.893	141.46	14.3434	20.4436	20.1809	19.7475	45.8022	10.1387
	INA168.1969.1		no	-	0	0	34.3132	11.5106	34.6064	0	0	9.29839	0.829472	12.5431
	INA168.1973.1		no	-	3.9413	2.00275	25.7722	8.7855	23.2945	2.56817	3.46887	23.3539	1.96466	8.73518
	INA168.198.1		no	-	24.1691	50.213	31.6226	36.4741	36.1443	4.32429	16.9583	7.45822	6.56506	4.49782
	INA168.1985.1		no	-	27.9933	2.6734	2.15042	0.788831	0	6.75651	4.63047	3.72464	1.36629	0
	INA168.199.1		no	-	13.9938	28.2092	24.6894	40.7951	35.4325	5.64072	9.82421	17.0426	6.30222	4.81847
	INA168.1996.1		no	-	17.6096	7.20991	8.8184	6.0899	6.59257	5.68213	12.4879	8.70169	3.94396	1.18184
	INA168.2019.1		no	-	1.8779	0	14.3662	23.4796	37.5601	1.62679	0	13.1492	5.90822	7.46559
	INA168.2021.1		no	-	8.15589	1.76073	16.08	37.8991	28.9059	3.48975	3.04967	9.35966	9.15942	12.3492
	INA168.2024.1		no	-	5.80636	23.1684	50.3811	151.733	186.997	1.88034	20.9232	29.2624	33.3895	17.9066
	INA168.2042.1		no	-	8.70451	20.8626	20.6327	29.2752	38.2313	4.21359	23.7758	4.84252	9.23869	8.88576
	INA168.2052.1		no	-	200.266	33.8091	38.6077	21.8338	22.5165	86.8481	6.41014	20.653	9.12997	4.07901
	INA168.2059.1		no	-	1.91588	17.8627	19.3252	21.3003	24.4549	0.744693	11.7838	7.16377	7.4177	5.29616
	INA168.206.1		no	-	88.5705	92.3837	68.2639	60.4378	33.9517	21.6709	21.5674	10.1053	27.551	14.7641
	INA168.2073.1		no	-	18.8236	5.36612	0	1.44099	0.637439	4.35476	4.64766	0	0.442594	0.459002
	INA168.2076.1		no	-	16.2229	150.385	360.138	564.995	710.202	2.89987	43.6228	90.8108	137.432	165.997
	INA168.2082.1		no	-	55.0677	124.116	54.3014	88.1819	121.391	3.65866	38.0626	9.96973	13.0295	8.38337
	INA168.2089.1		no	-	5.4347	3.19776	12.3078	39.5091	42.6213	1.27646	3.03254	8.75815	4.33152	6.46742
	INA168.2090.1		no	-	16.9918	675.528	965.708	610.182	322.951	3.08708	88.3775	71.9018	53.7242	52.5827
	INA168.2091.1		no	-	0	0	34.7345	9.25593	23.5869	0	0	11.7266	2.71096	3.75576
	INA168.2106.1		no	-	70.9974	48.6137	52.9752	42.9471	30.1964	19.5496	11.8365	4.48452	3.31876	5.72015
	INA168.2109.1		no	-	236.278	368.404	277.3	616.771	906.136	8.34664	60.8085	18.4153	47.0574	127.928
	INA168.2111.1		no	-	660.272	96.4648	48.167	43.8632	22.6223	244.201	35.6203	15.1258	9.1888	5.13061
	INA168.2122.1		no	-	28.9105	52.9901	29.2692	17.9433	9.76849	5.56428	19.0951	15.1505	6.53582	0.875156
	INA168.2128.1		no	-	16.9426	16.7215	21.5123	12.0076	8.64344	1.83912	7.08853	2.80962	5.40947	0.996427
	INA168.2133.1		no	-	27.2764	53.8669	13.8648	22.4531	18.8963	7.98005	13.2222	8.78509	5.68703	7.01051
	INA168.2139.1		no	-	17.7765	35.3161	34.9599	40.2565	35.5468	7.25931	4.23628	13.1943	1.78855	3.07264
	INA168.2140.1		no	-	1.41189	10.6937	76.1006	30.196	71.4765	0.0567714	12.9072	37.4347	6.50545	30.4778
	INA168.2144.1		no	-	22.068	18.5712	25.928	35.6965	30.6881	7.4383	18.7744	12.6327	8.77722	9.82013
	INA168.2158.1		no	-	10.8047	15.7734	13.2617	7.27267	34.4343	4.14669	2.90785	8.80905	1.45952	15.6083
	INA168.2165.1		no	-	0.29735	0	496.935	31.7005	14.138	0.515026	0	42.7262	7.21929	2.71751
	INA168.2173.1		no	-	66.145	76.6996	168.054	439.903	539.742	14.4589	35.7319	53.3767	37.4689	45.9197
	INA168.2174.1		no	-	24.9478	12.3278	20.0356	39.508	45.4449	6.4246	10.7352	9.99283	9.87924	19.1263
	INA168.223.1		no	-	5686.29	819.535	185.643	56.6597	11.2772	1496.79	234.945	26.6215	12.4566	5.30727
	INA168.2249.1		no	-	154.544	18.3567	2.03999	1.42017	0.947404	67.2488	10.5774	3.53337	1.44573	1.64095
	INA168.2251.1		no	-	84.3141	52.1244	13.0145	9.14227	5.1055	38.2904	42.8759	11.5347	4.05958	4.54536
	INA168.2258.1		no	-	18.9851	10.3823	11.2736	11.8432	11.4393	11.0153	1.78258	3.73224	1.04197	2.29244
	INA168.2275.1		no	-	102.797	39.8375	36.4333	46.8302	40.9623	11.6045	45.4654	17.7512	10.5166	7.55692
	INA168.23.1		no	-	34.2642	23.8679	18.8287	1.68573	0.231027	10.6199	9.10294	14.93	1.46703	0.40015
	INA168.2316.1		no	-	242.536	73.9588	44.5058	97.1499	89.5435	85.3983	32.1181	23.5925	6.57037	14.8859
	INA168.2327.1		no	-	161.869	118.003	114.188	187.545	143.584	29.1391	23.7835	35.5696	12.4252	7.5019
	INA168.2331.1		no	-	420.103	220.447	195.924	122.919	57.5493	93.6332	36.8196	61.4208	38.9549	10.3811
	INA168.2337.1		no	-	59.7195	0	6.07979	7.20768	3.86047	21.5658	0	5.38849	4.05671	4.81497
	INA168.2339.1		no	-	287.154	101.377	55.414	37.5343	30.0002	93.4194	35.4745	12.9868	10.5521	5.65948
	INA168.2349.1		no	-	20.466	30.2763	19.2563	38.7839	35.4836	2.50124	18.9484	8.47202	11.831	8.08631
	INA168.2371.1		no	-	384.751	234.289	121.765	316.834	267.272	216.637	90.6526	41.0976	7.78961	54.3586
	INA168.2372.1		no	-	77.1133	140.221	176.939	251.599	272.486	10.6379	36.0133	27.027	14.6166	11.0124
	INA168.238.1		no	-	113.372	63.1759	50.5456	33.3381	32.6805	21.8371	36.1703	20.9276	7.70577	9.29093
	INA168.2394.1		no	-	80.9798	12.2437	12.24	6.16767	2.78701	14.6844	21.2068	21.2002	2.50224	0.716445
	INA168.240.1		no	-	612.271	242.761	101.365	74.2179	30.446	685.525	43.4461	48.3997	11.1939	5.96866
	INA168.2423.1		no	-	28.6218	73.7482	221.56	474.89	346.278	7.69188	47.3785	16.6068	34.9498	12.2874
	INA168.2424.1		no	-	1.04886	3.03784	0	23.7734	45.8366	1.03114	5.2617	0	6.89724	14.2613
	INA168.2461.1		no	-	2.05245	6.78835	24.5694	11.1561	25.2656	1.05831	6.52584	12.233	3.05783	7.82218
	INA168.2462.1		no	-	0	0	61.5559	16.6562	59.2676	0	0	24.6814	8.58348	9.09188
	INA168.248.1		no	-	249.503	32.2351	26.276	30.9429	20.0125	92.9969	35.9159	14.0402	22.5084	6.95111
	INA168.2480.1		no	-	27.0278	29.9145	30.4544	18.1404	37.8016	5.15406	8.26686	14.417	5.36389	7.96903
	INA168.2488.1		no	-	265.592	25.9397	665.635	84.305	178.607	48.8747	6.48942	57.6143	18.0589	29.9037
	INA168.2496.1		no	-	0	0	5.13944	6.82201	24.0073	0	0	4.70409	3.39561	6.46037
	INA168.2499.1		no	-	19.5167	7.51284	3.10545	1.89821	0.638665	13.9026	9.06793	3.11086	1.64564	0.602685
	INA168.25.1		no	-	178.687	50.1766	69.9776	25.6792	28.1664	27.1976	16.7693	30.0278	5.58457	4.8807
	INA168.2502.1		no	-	16.2642	5.83881	1.66273	1.40862	0.242477	8.17467	6.94893	2.87994	1.22588	0.419983
	INA168.2511.1		no	-	268.363	69.1704	70.0491	71.4808	66.4516	24.2843	17.1803	26.6082	16.2844	13.5421
	INA168.2546.1		no	-	519.395	132.816	51.3011	57.2489	54.849	215.488	53.5515	25.7403	23.002	7.75957
	INA168.2551.1		no	-	7.2346	7.00938	3.25124	44.687	44.7381	2.12986	6.64722	5.63131	2.83249	1.1639
	INA168.2552.1		no	-	7.03664	4.96867	49.157	33.9081	40.4748	4.54239	4.71196	37.4518	12.2196	16.3943
	INA168.2553.1		no	-	14.8985	13.0478	59.5979	25.4728	22.3074	4.99417	14.8698	24.3698	4.4261	4.64795
	INA168.2556.1		no	-	4.30669	13.698	9.59053	50.9821	25.6649	0.306833	4.48374	2.52711	6.94453	5.10704
	INA168.2573.1		no	-	16.3437	7.10875	7.18857	2.80973	1.09881	5.12751	7.128	1.90531	0.63419	0.117444
	INA168.2578.1		no	-	175.891	654.179	922.784	3503.63	4549.24	38.617	280.059	228.715	157.445	195.531
	INA168.2592.1		no	-	43.7222	72.4209	18.716	17.6787	22.0134	4.20026	21.135	8.02084	8.45007	5.41032
	INA168.2620.1		no	-	740.098	2104.06	1770.11	6036.94	8008.41	189.347	815.428	270.967	254.174	678.727
	INA168.2633.1		no	-	45.728	47.0088	59.7148	66.3023	71.9404	14.4945	11.5071	11.4906	6.53963	8.68828
	INA168.2646.1		no	-	7.96433	0	34.0169	42.8707	48.8164	3.0176	0	5.15143	22.7606	10.572
	INA168.2647.1		no	-	5.43486	3.85664	5.68967	26.0138	40.7388	1.14742	6.67989	9.85479	13.1217	11.4538
	INA168.2678.1		no	-	92.6729	73.6434	180.162	232.358	182.094	47.2543	22.6775	51.7089	25.2836	15.668
	INA168.2681.1		no	-	110.973	32.2474	35.7582	39.7953	32.8949	48.6893	10.3522	12.9953	6.46245	5.3899
	INA168.2696.1		no	-	1185.96	253.907	221.346	158.648	122.292	307.32	31.4149	22.2385	20.9214	13.822
	INA168.2704.1		no	-	338.256	85.1295	113.904	95.4987	78.5405	47.4598	41.868	20.2823	17.8608	6.41242
	INA168.2709.1		no	-	123.612	18.0735	47.4999	22.226	24.6716	26.9155	21.5098	15.477	6.99235	5.38107
	INA168.274.1		no	-	154.895	55.71	110.237	57.4482	47.1675	47.9427	14.7231	2.99153	9.40071	5.66518
	INA168.2742.1		no	-	283.494	211.545	176.109	97.9969	70.0928	16.2257	46.2153	65.141	7.30019	11.7349
	INA168.2762.1		no	-	7.70149	180.637	83.6701	43.936	148.055	7.77575	19.5258	71.394	8.5568	38.7384
	INA168.2785.1		no	-	305.388	165.84	59.1608	118.861	47.4438	109.946	51.001	5.16798	29.83	2.04057
	INA168.2796.1		no	-	27.5735	0.560925	2.81109	1.09891	0.237823	1.76905	0.971551	2.4345	0.79018	0.211962
	INA168.2799.1		no	-	65.388	47.7208	18.4811	18.1514	10.0215	23.3553	4.57138	10.2049	3.43437	1.93808
	INA168.2805.1		no	-	121.397	104.212	76.3732	40.6713	29.7592	45.0139	46.7998	11.967	14.4731	10.7553
	INA168.2809.1		no	-	61.314	56.484	52.2267	99.7413	74.6478	2.79958	13.4271	1.27297	15.1253	2.78719
	INA168.2822.1		no	-	117.126	96.293	74.7703	108.28	87.139	8.68005	11.6514	17.9146	2.2861	11.4523
	INA168.2823.1		no	-	228.994	161.694	135.14	177.168	150.044	11.9259	13.2895	32.2296	28.231	15.7859
	INA168.2833.1		no	-	165.333	57.1581	13.2514	95.1034	34.6225	76.8749	28.3157	11.7339	20.4689	6.15893
	INA168.2876.1		no	-	174.269	56.1314	54.9143	31.8308	24.6901	13.4442	10.7498	6.987	0.744514	3.0304
	INA168.2878.1		no	-	5.79716	6.53841	20.7287	17.3995	21.4195	0.233101	11.3249	7.53328	9.39016	7.7288
	INA168.2879.1		no	-	24.6992	2.921	0	1.82537	0.917173	8.59876	5.05933	0	1.58856	0.804107
	INA168.2882.1		no	-	4.21032	11.4606	20.189	13.9629	26.3051	3.7861	10.8685	12.0478	3.44613	4.91104
	INA168.2883.1		no	-	8.80977	3.01954	39.4564	26.0221	45.1879	3.57701	2.90277	21.0338	5.94266	8.72821
	INA168.2884.1		no	-	28.5778	15.8166	23.0155	34.3213	27.8385	10.2422	6.23651	3.03112	4.22453	1.49002
	INA168.2887.1		no	-	60.091	13.245	9.21533	2.52348	0	18.4295	11.1796	9.19934	2.78442	0
	INA168.2914.1		no	-	45.4376	45.4033	51.5884	42.8162	37.4273	15.7243	10.0996	11.9031	8.39222	5.53126
	INA168.2916.1		no	-	51.4367	30.5873	44.2721	47.1374	42.1864	2.05106	46.9344	9.67587	6.61797	7.4892
	INA168.2918.1		no	-	1241.63	734.283	503.16	685.922	571.078	418.452	225.384	70.0273	76.5384	8.87252
	INA168.2944.1		no	-	62.8391	25.4692	48.7412	106.304	79.0819	23.6705	4.09338	2.20069	3.19838	16.5478
	INA168.2945.1		no	-	1.03166	1.09578	190.096	52.392	148.401	0.198271	1.89795	64.6584	11.1758	27.6103
	INA168.2952.1		no	-	185.558	177.084	99.463	36.363	13.1461	86.4826	15.3943	30.2321	10.9447	6.91031
	INA168.2958.1		no	-	151.067	188.211	125.431	186.959	211.44	33.2135	70.7947	72.8498	8.93427	11.7159
	INA168.2965.1		no	-	151.776	79.1097	48.8534	29.655	34.1801	39.4942	31.5555	39.1262	11.6567	5.33393
	INA168.2981.1		no	-	6.12561	3.82165	13.3115	28.2131	41.8985	0.739973	6.61929	11.6282	18.0118	13.3334
	INA168.2982.1		no	-	0	0	139.961	26.5726	63.7445	0	0	47.4285	5.08818	18.9217
	INA168.2984.1		no	-	3.64073	5.21028	8.59977	17.3458	21.0943	0.891	6.28876	8.58484	2.57389	6.0678
	INA168.2985.1		no	-	19.0298	0.837404	1.85312	0.87514	0	2.9004	1.45043	3.2097	1.51579	0
	INA168.2994.1		no	-	126.629	50.2994	44.2754	38.0158	26.6689	40.5455	28.3548	39.2411	10.4163	9.33348
	INA168.3011.1		no	-	228.459	85.7455	62.279	160.978	154.573	111.462	21.3907	34.8011	6.64962	4.13809
	INA168.3016.1		no	-	19.3252	16.3001	31.1985	22.6955	15.702	2.21019	2.75015	2.49265	1.06725	1.22908
	INA168.3017.1		no	-	0.305069	0	0	21.1588	29.7974	0.528394	0	0	3.71777	7.81076
	INA168.3019.1		no	-	8.94949	11.4802	20.3772	38.5416	58.6092	0.776636	19.8843	17.6473	6.20819	5.93389
	INA168.3021.1		no	-	0	0	719.648	264.626	1008.68	0	0	419.77	107.88	323.367
	INA168.3022.1		no	-	0	0	66.9017	17.8907	24.9512	0	0	33.3101	5.1739	6.31001
	INA168.3023.1		no	-	44.424	252.099	194.359	132.261	142.008	27.225	6.54028	41.4348	19.2314	17.6664
	INA168.3045.1		no	-	36.2761	13.9202	13.5765	10.9042	7.49627	10.9831	1.51949	6.71117	4.13222	2.07262
	INA168.3046.1		no	-	28.6204	14.7768	17.1869	24.5691	18.8655	10.0951	7.07912	5.31564	0.536518	0.565247
	INA168.3048.1		no	-	22.8959	24.3814	81.4277	33.7807	58.923	18.3886	21.117	57.5419	1.0448	9.12599
	INA168.3052.1		no	-	0	3.96506	40.1718	16.3196	41.7793	0	6.86768	25.4505	6.99004	12.1509
	INA168.3059.1		no	-	44.5663	10.7687	6.81809	5.11667	3.52327	13.869	5.70756	1.80711	1.56512	1.11311
	INA168.3076.1		no	-	4.28033	11.6679	61.1012	23.4651	37.5407	1.04541	6.76032	6.8368	15.067	4.13565
	INA168.3079.1		no	-	19.4799	14.9137	20.4814	19.126	10.1848	3.09695	11.0629	11.1181	1.61156	1.42562
	INA168.3084.1		no	-	380.415	83.6328	53.5162	23.554	14.5608	30.1697	13.0876	7.68257	4.70034	5.11954
	INA168.3087.1		no	-	5.23337	636.888	63.0894	7.71695	1.16585	0.632189	142.136	14.9762	2.49288	0.264778
	INA168.309.1		no	-	182.234	211.117	271.977	364.829	245.337	39.3302	38.1367	47.927	32.8415	24.9138
	INA168.3097.1		no	-	92.0979	30.5146	12.3118	5.5514	8.69985	15.2679	36.2892	15.3997	4.22194	1.95248
	INA168.3102.1		no	-	109.219	66.2484	63.0454	23.6751	20.6686	8.29643	19.283	18.3549	10.5224	10.6738
	INA168.3111.1		no	-	21.3202	23.3582	39.3056	50.0172	46.1915	7.04209	6.77064	8.82543	6.80533	4.65884
	INA168.3126.1		no	-	452.169	1040.52	964.251	2958.85	3523.56	129.627	268.873	44.7948	152.9	173.873
	INA168.3133.1		no	-	57.9165	173.456	177.371	249.046	561.663	31.5404	118.268	103.53	81.6883	121.935
	INA168.3137.1		no	-	9.22099	13.216	3.51825	40.9231	51.0108	7.9767	12.7049	6.09378	13.9557	22.5892
	INA168.3143.1		no	-	31.9376	35.4135	132.1	71.3556	103.261	10.3431	23.4052	36.7697	17.7283	24.2927
	INA168.3148.1		no	-	288.081	188.928	88.7372	81.9214	56.1839	72.096	65.4476	17.147	15.2126	12.2552
	INA168.317.1		no	-	110.307	54.0043	53.2731	91.9728	70.6724	30.327	12.6144	6.1668	17.5403	6.66966
	INA168.3182.1		no	-	286.185	29.6522	67.125	113.031	90.3827	222.804	29.5353	6.60083	12.3846	4.43299
	INA168.3207.1		no	-	219.462	114.495	104.268	60.254	35.264	10.6006	49.1033	14.7467	16.3706	1.88378
	INA168.3222.1		no	-	455.035	278.982	191.034	142.953	91.6274	223.325	65.2035	39.7207	24.822	23.8747
	INA168.3223.1		no	-	33.9106	12.3195	4.05677	0.99454	0.844311	2.0162	4.88706	2.36132	0.502456	0.276673
	INA168.3246.1		no	-	91.5325	27.162	23.3658	7.61608	3.86737	38.0548	41.1382	20.2356	3.84653	2.19898
	INA168.3256.1		no	-	109.881	1.55	3.46203	0.216847	0.449765	30.7	2.68469	3.7713	0.37559	0.779015
	INA168.3260.1		no	-	394.013	195.544	44.4493	6.75433	2.62642	28.2721	31.8697	30.8671	1.97827	1.90536
	INA168.3261.1		no	-	499.543	163.856	45.3239	6.79005	4.6177	88.9875	32.7015	40.206	6.50038	3.32656
	INA168.3281.1		no	-	23.1117	1.1197	1.4065	0	0.102022	13.8274	1.93937	2.43614	0	0.176708
	INA168.3295.1		no	-	162.487	51.9129	54.5789	17.415	24.6031	22.5281	35.133	33.231	4.10748	11.4837
	INA168.3331.1		no	-	480.864	105.973	86.8694	80.3328	18.7573	151.682	39.7618	51.7905	17.3779	6.97392
	INA168.3344.1		no	-	679.025	291.71	230.65	186.899	143.007	101.097	117.02	28.9637	38.8474	9.06101
	INA168.3350.1		no	-	441.117	191.433	92.2945	60.8169	62.9457	225.584	18.8897	25.5204	20.9519	9.22415
	INA168.337.1		no	-	271.09	77.2172	30.8153	82.396	56.9197	119.908	28.0152	13.206	23.0689	15.1194
	INA168.3393.1		no	-	190.241	164.287	100.28	63.2353	79.8539	35.3569	43.7748	29.152	23.4024	13.3553
	INA168.3480.1		no	-	4.55514	7.38547	12.6123	29.88	27.3251	1.33794	7.10531	2.47614	8.84965	10.7497
	INA168.3481.1		no	-	1.61513	0	2.52874	33.0103	56.6249	1.40208	0	4.37991	13.3927	11.0682
	INA168.3506.1		no	-	0.283921	0.693811	84.3226	447.895	129.153	0.245956	1.20172	48.026	88.6132	41.4575
	INA168.3526.1		no	-	364.12	64.0945	115.752	54.8122	35.1808	67.7078	38.3122	33.4136	4.84264	6.04657
	INA168.3527.1		no	-	21.962	14.0031	13.6195	24.5179	26.338	5.9766	6.68178	4.43768	6.18985	4.40156
	INA168.3530.1		no	-	79.4472	105.99	109.542	200.043	252.269	20.1656	26.7134	19.4082	8.62977	45.4033
	INA168.3548.1		no	-	14.3146	4.71502	19.3818	46.5542	56.302	3.35391	4.4714	17.1951	9.5372	10.6654
	INA168.3560.1		no	-	84.5534	13.5284	9.32065	3.19667	0.925387	13.8149	19.0911	9.81553	2.79919	0.811308
	INA168.3561.1		no	-	18.2981	13.2575	0	0.668315	0.435267	5.24909	12.7546	0	1.15756	0.753904
	INA168.3563.1		no	-	30.5044	5.03463	0	1.54445	0.411464	11.8805	8.72023	0	1.35149	0.712676
	INA168.3565.1		no	-	566.257	70.8247	99.0202	37.1037	18.6825	163.95	34.8296	43.4485	23.7774	3.60741
	INA168.3570.1		no	-	453.254	578.191	596.972	216.552	401.279	63.7239	59.698	253.759	59.7733	84.4922
	INA168.3572.1		no	-	5.84324	24.8233	106.235	33.9272	34.0769	3.96323	14.3036	48.6607	4.77785	12.4805
[truncated: 11,105 more rows]
